# Supplementary material for: 2,2-Dichloro-N-(3-nitro­phen­yl)acetamide
Source: Acta Crystallogr Sect E Struct Rep Online. 2008 Jan 9;64(Pt 2):o382. doi: 10.1107/S160053680706881X (PMC2960440; doi:10.1107/S160053680706881X)
Supplement: Supplementary file 2 [file e-64-0o382-Isup2.hkl]

# 
# h,k,l, Fc-squared, Fo-squared, sigma(Fo-squared) and status flag 
# 
data_I
_shelx_title ' GA178 PBCA' 
_shelx_refln_list_code          4 
_shelx_F_calc_maximum      199.08 
_exptl_crystal_F_000      1008.00 
_reflns_d_resolution_high  0.8001 
 
loop_ 
 _symmetry_equiv_pos_as_xyz 
 'x, y, z' 
 '-x+1/2, -y, z+1/2' 
 'x+1/2, -y+1/2, -z' 
 '-x, y+1/2, -z+1/2' 
 '-x, -y, -z' 
 'x-1/2, y, -z-1/2' 
 '-x-1/2, y-1/2, z' 
 'x, -y-1/2, z-1/2' 
 
_cell_length_a     9.6092 
_cell_length_b    10.6487 
_cell_length_c    19.8680 
_cell_angle_alpha  90.000 
_cell_angle_beta   90.000 
_cell_angle_gamma  90.000 
 
_shelx_F_squared_multiplier     1.000 
 
loop_ 
 _refln_index_h 
 _refln_index_k 
 _refln_index_l 
 _refln_F_squared_calc 
 _refln_F_squared_meas 
 _refln_F_squared_sigma 
 _refln_observed_status 
   2   0   0     5078.31     4753.41     34.76 o 
   4   0   0      217.30      169.82      4.24 o 
   6   0   0      691.33      716.72      5.59 o 
   8   0   0       27.64       25.55      3.96 o 
  10   0   0     2802.77     2712.48     18.52 o 
   2   1   0    39634.71    36987.04    154.81 o 
   4   1   0     1045.12      990.42      6.73 o 
   6   1   0     1131.04     1132.87     11.85 o 
   8   1   0      169.66      189.43      3.94 o 
  10   1   0      349.69      309.09      6.54 o 
   0   2   0     2359.66     2400.03      7.86 o 
   2   2   0    12927.81    12940.51     75.09 o 
   4   2   0    16120.96    17162.11     76.89 o 
   6   2   0    10430.44    10507.49     33.99 o 
   8   2   0       42.64       41.68      3.52 o 
  10   2   0      589.83      663.13     12.49 o 
   2   3   0      330.09      337.61      6.87 o 
   4   3   0    13541.88    14174.22     67.84 o 
   6   3   0     2546.11     2598.63     17.65 o 
   8   3   0     1020.40     1049.89      7.53 o 
  10   3   0       15.64       19.68      5.14 o 
   0   4   0    20456.24    17402.75    270.50 o 
   2   4   0       25.97       22.91      1.03 o 
   4   4   0     5119.88     5416.35     36.78 o 
   6   4   0        3.23       -1.26      1.26 o 
   8   4   0        3.47        2.22      1.86 o 
  10   4   0       15.07       10.56      5.40 o 
   2   5   0    20870.45    19863.08    580.99 o 
   4   5   0       85.31       80.77      2.89 o 
   6   5   0      485.27      473.28      7.38 o 
   8   5   0       13.42        8.33      4.64 o 
  10   5   0       25.35       27.80      6.21 o 
   0   6   0      629.48      605.96     14.03 o 
   2   6   0        1.52        2.77      1.13 o 
   4   6   0       66.39       56.68      2.58 o 
   6   6   0     1064.31     1085.89     12.93 o 
   8   6   0      265.29      226.39      5.47 o 
  10   6   0      154.86      165.20      7.07 o 
   2   7   0      278.21      276.09      2.75 o 
   4   7   0     1414.29     1365.45     16.20 o 
   6   7   0      106.53      107.72      3.19 o 
   8   7   0     1109.99     1227.97     15.57 o 
  10   7   0        4.66       -3.65      3.65 o 
   0   8   0     1176.97     1159.55      7.46 o 
   2   8   0      334.89      345.34      5.05 o 
   4   8   0       62.28       52.42      3.42 o 
   6   8   0      240.81      231.72      6.69 o 
   8   8   0      111.16       98.45     10.22 o 
   2   9   0     2353.34     2343.90     15.91 o 
   4   9   0       97.36       87.03      5.13 o 
   6   9   0        7.23       -1.75      1.75 o 
   8   9   0      194.30      232.45     15.03 o 
   0  10   0      645.04      656.28     14.24 o 
   2  10   0       56.31       52.50      4.31 o 
   4  10   0      169.93      169.98      4.75 o 
   6  10   0       59.58       43.80      6.66 o 
   2  11   0        2.64       -2.63      2.63 o 
   4  11   0      232.24      267.45      5.74 o 
   6  11   0        6.90       15.28      7.71 o 
   0  12   0      152.05      142.74     12.92 o 
   2  12   0       23.73       23.54      7.25 o 
   4  12   0        3.43        0.79      5.11 o 
   2  13   0      140.96      147.01     10.19 o 
   1   1   1      184.71      209.76      1.31 o 
   2   1   1     2570.67     2716.73     12.06 o 
   3   1   1     8381.46     8440.53     41.46 o 
   4   1   1      133.90      127.39      1.13 o 
   5   1   1        9.93       20.76      1.07 o 
   6   1   1      381.96      417.35      2.80 o 
   7   1   1      425.49      384.86      2.60 o 
   8   1   1      805.59      783.20      7.77 o 
   9   1   1      134.75      126.76      2.83 o 
  10   1   1      113.14      122.46      3.74 o 
  11   1   1        3.23       -0.33      3.01 o 
   0   2   1      713.52      736.34      6.32 o 
   1   2   1     3174.82     3285.19     13.63 o 
   2   2   1    21555.34    22423.72    234.76 o 
   3   2   1      353.12      329.97      2.11 o 
   4   2   1      125.19      131.83      3.09 o 
   5   2   1      270.86      254.37      2.24 o 
   6   2   1      548.54      533.32      7.96 o 
   7   2   1       15.50        5.82      1.88 o 
   8   2   1      513.42      503.53      3.70 o 
   9   2   1        7.55        0.70      1.75 o 
  10   2   1      156.52      162.60      3.99 o 
  11   2   1      181.09      166.07      4.59 o 
   1   3   1     5120.90     5153.96     18.63 o 
   2   3   1    12748.75    13043.71     79.49 o 
   3   3   1      201.51      131.83      1.76 o 
   4   3   1      124.86      113.59      1.43 o 
   5   3   1      410.58      425.73     10.45 o 
   6   3   1        0.96        0.16      0.75 o 
   7   3   1      495.80      536.58      5.30 o 
   8   3   1       25.80       15.02      2.62 o 
   9   3   1        4.01       -0.96      1.27 o 
  10   3   1       92.39       83.95      3.45 o 
  11   3   1        2.50       -0.11      2.79 o 
   0   4   1      236.16      266.91      3.16 o 
   1   4   1     4137.24     4092.62     13.51 o 
   2   4   1      723.99      802.75      5.79 o 
   3   4   1      126.29      145.34      1.85 o 
   4   4   1      114.59      125.64      2.14 o 
   5   4   1      585.55      538.49      3.59 o 
   6   4   1       15.35       10.71      2.46 o 
   7   4   1        0.28       -1.38      1.38 o 
   8   4   1        0.00       -1.51      1.51 o 
   9   4   1      169.17      173.08      3.19 o 
  10   4   1       12.65        9.07      3.91 o 
  11   4   1        4.34        0.08      2.17 o 
   1   5   1      369.10      348.45      4.38 o 
   2   5   1     3193.58     3426.06      8.69 o 
   3   5   1      256.92      221.54      7.23 o 
   4   5   1       95.88       76.56      1.78 o 
   5   5   1       86.63      114.65      1.97 o 
   6   5   1       20.47       15.55      1.87 o 
   7   5   1       68.11       56.30      2.44 o 
   8   5   1      298.07      280.62      4.32 o 
   9   5   1      436.35      484.08      4.44 o 
  10   5   1       18.44       16.64      4.44 o 
  11   5   1       26.74       27.73      6.40 o 
   0   6   1      504.15      556.52     13.75 o 
   1   6   1      136.47      119.43      1.77 o 
   2   6   1      690.56      721.34      4.33 o 
   3   6   1      247.79      250.28      2.24 o 
   4   6   1      103.45       98.16      1.94 o 
   5   6   1     1325.42     1309.74     13.84 o 
   6   6   1      377.99      384.24      4.61 o 
   7   6   1      419.21      391.18      4.05 o 
   8   6   1       39.38       33.05      3.39 o 
   9   6   1       33.78       31.29      4.50 o 
  10   6   1       36.05       31.25      5.37 o 
   1   7   1      257.60      220.10      2.80 o 
   2   7   1     1043.06     1007.07      7.68 o 
   3   7   1        4.29        0.61      1.22 o 
   4   7   1       71.01       61.82      1.89 o 
   5   7   1       13.24       18.34      2.15 o 
   6   7   1        3.88        7.35      2.48 o 
   7   7   1        3.59        0.44      1.87 o 
   8   7   1        7.31       10.16      4.21 o 
   9   7   1       66.57       46.14      4.94 o 
  10   7   1        0.16       -1.94      1.94 o 
   0   8   1     1875.29     1904.04      7.30 o 
   1   8   1     1485.41     1466.00      6.71 o 
   2   8   1        3.74       -1.07      1.07 o 
   3   8   1      131.69      108.26      2.41 o 
   4   8   1      401.01      388.44      6.23 o 
   5   8   1      115.10       97.32      2.66 o 
   6   8   1        4.39       -1.01      1.97 o 
   7   8   1       41.18       42.80      4.38 o 
   8   8   1       19.68       11.58      6.05 o 
   9   8   1        6.14       -1.31      1.83 o 
   1   9   1      338.29      337.56      4.41 o 
   2   9   1       14.33       14.25      2.79 o 
   3   9   1        0.90       -1.20      1.20 o 
   4   9   1        3.27       -0.89      0.89 o 
   5   9   1       10.14        3.97      2.02 o 
   6   9   1        7.36        0.17      1.37 o 
   7   9   1       34.52       28.61      9.09 o 
   8   9   1        0.13       -7.64      7.64 o 
   0  10   1      314.80      301.20     10.01 o 
   1  10   1       44.28       40.90      3.63 o 
   2  10   1      107.65      103.06      3.20 o 
   3  10   1        4.50        0.38      0.74 o 
   4  10   1        4.88        2.00      3.60 o 
   5  10   1     1251.20     1325.39     15.21 o 
   6  10   1       26.95       29.00      4.34 o 
   7  10   1       35.24       41.72     10.54 o 
   1  11   1       33.22       26.49      4.42 o 
   2  11   1       10.45        0.81      1.91 o 
   3  11   1      133.43      143.63      4.07 o 
   4  11   1       19.93       23.22      4.19 o 
   5  11   1        2.73        7.06      3.76 o 
   6  11   1       19.21       11.45      5.22 o 
   0  12   1       36.53       29.53      9.05 o 
   1  12   1      424.91      470.43      7.44 o 
   2  12   1       21.54       22.41      6.37 o 
   3  12   1       33.35       33.29      5.74 o 
   4  12   1       23.07       30.21      5.20 o 
   5  12   1       36.92       35.51      5.81 o 
   1  13   1      106.45      117.33      7.03 o 
   2  13   1       26.80       33.23      7.18 o 
   1   0   2      788.41      860.21      4.38 o 
   2   0   2       87.26       78.89      3.30 o 
   3   0   2    16364.71    16732.91     56.43 o 
   4   0   2      674.30      560.72      5.23 o 
   5   0   2     2034.05     2065.34     10.35 o 
   6   0   2     2194.05     2025.17     15.00 o 
   7   0   2      655.57      570.58      5.97 o 
   8   0   2      841.29      804.80     12.52 o 
   9   0   2     1043.81     1178.29      9.89 o 
  10   0   2        6.63        5.97      5.19 o 
  11   0   2      546.24      640.92     11.16 o 
   1   1   2       84.84      137.74      4.51 o 
   2   1   2     6004.32     6162.43     22.00 o 
   3   1   2       88.24       97.31      1.36 o 
   4   1   2     1069.34     1137.08      3.35 o 
   5   1   2     2163.36     2209.72      6.79 o 
   6   1   2      141.86      168.10      1.97 o 
   7   1   2     1183.31     1200.91      7.00 o 
   8   1   2       65.22       62.52      2.37 o 
   9   1   2      373.84      363.33      3.78 o 
  10   1   2      202.64      196.53      4.09 o 
  11   1   2       55.41       78.83      4.28 o 
   0   2   2    12802.51    14404.89     85.47 o 
   1   2   2     4947.96     5021.50     16.83 o 
   2   2   2     3444.05     3245.52     12.89 o 
   3   2   2    12128.14    12073.15     53.53 o 
   4   2   2     3023.33     3010.87     15.03 o 
   5   2   2     2706.69     2375.43     12.83 o 
   6   2   2     1603.05     1604.86      5.48 o 
   7   2   2       72.45       81.37      1.97 o 
   8   2   2      193.70      176.93      2.70 o 
   9   2   2      222.36      249.35      3.18 o 
  10   2   2       88.95       96.19      3.33 o 
  11   2   2      115.91      102.52      5.10 o 
   1   3   2    15127.84    15543.60    260.64 o 
   2   3   2       37.10       37.13      1.48 o 
   3   3   2       16.25       16.86      0.90 o 
   4   3   2       50.41       39.48      1.20 o 
   5   3   2     1356.09     1263.16      4.57 o 
   6   3   2       38.05       35.04      1.81 o 
   7   3   2     1063.56     1021.60      4.54 o 
   8   3   2     1028.74      994.47      5.05 o 
   9   3   2       33.68       24.69      3.11 o 
  10   3   2      291.09      309.03      4.53 o 
  11   3   2      174.37      140.06      4.45 o 
   0   4   2    14058.26    14689.11    143.86 o 
   1   4   2     4893.56     4788.70     16.37 o 
   2   4   2     3879.41     3940.20     19.85 o 
   3   4   2     1916.49     1786.60     15.38 o 
   4   4   2      243.68      265.69      3.50 o 
   5   4   2      117.83      132.33      1.90 o 
   6   4   2        0.16       -0.86      0.86 o 
   7   4   2       16.73       14.44      2.55 o 
   8   4   2      756.96      720.38      4.95 o 
   9   4   2        9.38       -0.17      0.68 o 
  10   4   2        2.62        1.42      2.68 o 
  11   4   2        5.88        0.70      1.56 o 
   1   5   2     4814.77     4933.72     21.62 o 
   2   5   2     1727.23     1746.00      8.64 o 
   3   5   2      129.57      178.98      1.86 o 
   4   5   2     2900.76     2802.66     12.78 o 
   5   5   2        2.62       -0.59      0.65 o 
   6   5   2      424.30      438.38      3.82 o 
   7   5   2      275.00      306.99      4.05 o 
   8   5   2        0.08       -1.08      1.08 o 
   9   5   2      604.01      597.33      5.69 o 
  10   5   2      100.31       92.35      4.40 o 
  11   5   2        0.08        0.29      0.89 o 
   0   6   2      312.04      326.71      4.50 o 
   1   6   2      346.51      319.99      3.01 o 
   2   6   2      675.73      686.82      3.47 o 
   3   6   2      500.14      489.61      5.00 o 
   4   6   2        5.33        1.88      1.11 o 
   5   6   2      849.75      864.12      7.85 o 
   6   6   2      425.67      440.04      3.51 o 
   7   6   2      110.10       95.02      3.07 o 
   8   6   2       86.14       96.80      3.54 o 
   9   6   2      106.35      120.39      4.00 o 
  10   6   2       26.32       30.15      5.30 o 
   1   7   2       93.90       96.27      1.85 o 
   2   7   2      467.02      450.74      3.07 o 
   3   7   2     1783.54     1790.84     13.21 o 
   4   7   2      435.25      435.25      4.69 o 
   5   7   2      311.76      278.57      2.75 o 
   6   7   2       31.27       17.01      2.44 o 
   7   7   2      665.24      617.19      4.96 o 
   8   7   2      371.01      389.44      4.51 o 
   9   7   2        2.96       -1.29      2.41 o 
  10   7   2       72.36       72.49      6.60 o 
   0   8   2       14.33       16.06      2.66 o 
   1   8   2      128.69      119.32      2.23 o 
   2   8   2      321.32      322.74      3.13 o 
   3   8   2      264.09      253.57      3.98 o 
   4   8   2        0.00       -1.63      1.63 o 
   5   8   2       21.55       16.54      2.86 o 
   6   8   2      113.91      108.15      3.93 o 
   7   8   2       94.31       84.13      5.02 o 
   8   8   2      113.25      121.02      5.94 o 
   9   8   2        4.50        0.52      5.60 o 
   1   9   2      981.30      995.67      7.75 o 
   2   9   2      703.61      699.18      5.38 o 
   3   9   2      769.12      742.55      8.48 o 
   4   9   2      453.41      444.94      4.67 o 
   5   9   2       13.12       10.33      3.97 o 
   6   9   2      259.70      258.33      5.69 o 
   7   9   2       55.14       48.16      7.55 o 
   8   9   2       16.01        7.48      7.93 o 
   0  10   2      615.67      617.55     10.19 o 
   1  10   2      366.80      370.40      4.96 o 
   2  10   2       18.63       13.23      3.26 o 
   3  10   2       93.31       91.91      3.41 o 
   4  10   2      178.72      176.20      3.80 o 
   5  10   2        4.46        6.47      4.06 o 
   6  10   2        0.13       -0.67      1.55 o 
   7  10   2       17.97       12.76      6.49 o 
   1  11   2        7.67        8.26      4.59 o 
   2  11   2       41.34       38.69      4.46 o 
   3  11   2      491.50      544.88      7.42 o 
   4  11   2      218.88      224.38      4.54 o 
   5  11   2        0.31        0.43      4.42 o 
   6  11   2        0.60       -1.11      4.34 o 
   0  12   2      367.68      417.92     10.07 o 
   1  12   2      142.53      149.79      6.45 o 
   2  12   2       39.46       37.72      5.29 o 
   3  12   2      115.84      113.51      5.89 o 
   4  12   2        4.81        0.98      2.26 o 
   5  12   2      375.77      414.25      5.91 o 
   1  13   2      148.78      177.82      7.35 o 
   2  13   2       69.27       78.63      7.39 o 
   1   1   3     7791.40     7963.08     49.06 o 
   2   1   3    10216.63    10420.42     74.41 o 
   3   1   3       96.71       95.80      0.74 o 
   4   1   3     2790.84     2564.16      9.97 o 
   5   1   3      113.53      133.14      1.56 o 
   6   1   3        1.33       -0.78      0.78 o 
   7   1   3      187.25      181.78      2.37 o 
   8   1   3     1521.83     1557.40      9.29 o 
   9   1   3     1146.11     1172.58      6.48 o 
  10   1   3       79.10       69.14      3.95 o 
  11   1   3       23.37       19.00      4.77 o 
   0   2   3    18335.26    20871.90    114.71 o 
   1   2   3     6744.37     7088.19     28.00 o 
   2   2   3      392.19      408.76      6.60 o 
   3   2   3      765.96      721.12      3.02 o 
   4   2   3     1161.30     1173.61      6.70 o 
   5   2   3     1183.47     1279.35      3.52 o 
   6   2   3      172.77      149.66      2.04 o 
   7   2   3       87.94       69.97      1.98 o 
   8   2   3       25.67       33.55      2.26 o 
   9   2   3       64.03       56.71      2.83 o 
  10   2   3      145.24      143.69      3.80 o 
  11   2   3        0.02       -0.04      5.49 o 
   1   3   3       59.32       76.73      2.14 o 
   2   3   3      892.38      930.46     12.82 o 
   3   3   3     4409.13     4475.63     17.09 o 
   4   3   3     4780.25     4838.97     23.60 o 
   5   3   3      970.00      952.59      5.77 o 
   6   3   3     2830.00     2809.13     13.89 o 
   7   3   3      942.55      931.67      5.51 o 
   8   3   3      147.09      142.09      2.86 o 
   9   3   3       55.50       45.46      2.91 o 
  10   3   3       95.57      109.01      3.81 o 
  11   3   3        0.01       -3.18      3.18 o 
   0   4   3      304.20      323.34      9.84 o 
   1   4   3      216.40      272.13      4.53 o 
   2   4   3     3200.34     3341.10     14.51 o 
   3   4   3      211.82      228.76      3.13 o 
   4   4   3     4844.20     4805.93     20.94 o 
   5   4   3        0.08       -0.47      0.47 o 
   6   4   3      619.09      584.57      4.83 o 
   7   4   3       88.96       92.88      2.50 o 
   8   4   3       10.30        3.91      1.45 o 
   9   4   3       55.97       62.15      2.93 o 
  10   4   3       35.09       30.21      3.51 o 
  11   4   3       24.51       28.81      4.83 o 
   1   5   3      926.45      907.76     10.17 o 
   2   5   3      156.71      143.65      1.57 o 
   3   5   3     3451.62     3453.87     15.23 o 
   4   5   3     1506.13     1387.37      8.40 o 
   5   5   3      591.12      585.07      5.31 o 
   6   5   3      264.39      235.53      4.14 o 
   7   5   3       12.48        2.64      1.95 o 
   8   5   3      234.69      265.06      3.75 o 
   9   5   3      210.23      199.77      3.75 o 
  10   5   3        8.24        9.23      4.81 o 
  11   5   3       14.82        0.70      4.66 o 
   0   6   3     3417.73     3445.91     10.57 o 
   1   6   3      289.31      304.80      4.30 o 
   2   6   3      396.67      382.51      3.24 o 
   3   6   3      719.77      735.44      4.13 o 
   4   6   3      773.58      722.38      5.26 o 
   5   6   3      391.46      342.62      3.93 o 
   6   6   3     1797.95     1786.59     15.49 o 
   7   6   3       21.77       25.37      3.26 o 
   8   6   3      150.38      128.40      3.54 o 
   9   6   3       12.50       17.50      4.31 o 
  10   6   3      102.32      136.38      4.88 o 
   1   7   3     1215.97     1269.84      8.28 o 
   2   7   3      138.86      121.39      2.24 o 
   3   7   3       28.10       20.98      2.00 o 
   4   7   3        5.49        1.10      1.35 o 
   5   7   3      276.39      245.50      5.08 o 
   6   7   3        2.70        1.22      1.95 o 
   7   7   3       20.53       30.73      3.49 o 
   8   7   3        0.39       -2.76      2.76 o 
   9   7   3        0.28       -0.39      1.56 o 
  10   7   3        0.46       -1.08      4.76 o 
   0   8   3     4974.56     4945.61     37.04 o 
   1   8   3     1168.18     1162.24      5.13 o 
   2   8   3      107.15       93.48      2.57 o 
   3   8   3      119.56      112.70      3.21 o 
   4   8   3      637.73      636.53      8.62 o 
   5   8   3       11.16       10.42      3.25 o 
   6   8   3      199.68      178.00      6.46 o 
   7   8   3       16.52        8.23      5.29 o 
   8   8   3       12.50       15.78      6.73 o 
   9   8   3      286.09      328.22      8.38 o 
   1   9   3        7.93        3.65      1.32 o 
   2   9   3      567.47      564.56      4.41 o 
   3   9   3       59.11       55.07      3.64 o 
   4   9   3        5.65        0.50      1.76 o 
   5   9   3      111.68      125.32      3.40 o 
   6   9   3        9.50       -2.24      3.57 o 
   7   9   3        5.80       -2.05      2.05 o 
   8   9   3        2.09       -3.08      3.08 o 
   0  10   3      121.84      113.13      5.30 o 
   1  10   3      218.64      215.08      5.43 o 
   2  10   3       75.68       75.98      3.67 o 
   3  10   3      156.39      164.11      3.55 o 
   4  10   3      149.10      152.86      3.68 o 
   5  10   3       15.04        5.54      2.85 o 
   6  10   3      588.15      648.38      9.97 o 
   7  10   3        0.03        1.84      6.77 o 
   1  11   3        3.48        8.30      4.43 o 
   2  11   3      194.33      190.76      4.64 o 
   3  11   3       34.10       35.73      4.13 o 
   4  11   3      144.52      136.65      4.45 o 
   5  11   3        4.16        3.85      3.21 o 
   6  11   3       24.61       28.84      6.12 o 
   0  12   3        6.84       -0.54      5.26 o 
   1  12   3        0.74       -3.94      3.94 o 
   2  12   3       66.36       60.85      5.45 o 
   3  12   3        2.63        0.49      2.34 o 
   4  12   3       94.73      103.66      5.60 o 
   1  13   3       14.28       14.48      7.60 o 
   2  13   3      196.52      235.28     10.96 o 
   0   0   4     2912.84     3351.67     35.36 o 
   1   0   4    28312.64    25622.57    166.07 o 
   2   0   4     8407.79     8582.43    272.78 o 
   3   0   4     1322.57     1283.18      6.14 o 
   4   0   4     9779.90     9861.89     41.61 o 
   5   0   4     5053.54     5191.02     17.50 o 
   6   0   4      351.95      425.03      5.98 o 
   7   0   4        8.30       17.71      2.94 o 
   8   0   4      917.67      858.83      6.60 o 
   9   0   4       90.93       88.00      6.49 o 
  10   0   4      306.21      234.73      6.31 o 
  11   0   4      560.53      589.23      8.49 o 
   1   1   4      374.71      440.87     12.80 o 
   2   1   4     3227.17     3206.92      5.09 o 
   3   1   4     1554.98     1590.37      8.71 o 
   4   1   4     4793.97     4477.59     24.12 o 
   5   1   4       69.95       95.11      1.51 o 
   6   1   4       32.87       27.34      1.61 o 
   7   1   4      392.98      384.26      2.82 o 
   8   1   4      447.17      402.76      3.79 o 
   9   1   4      318.23      312.87      4.88 o 
  10   1   4      253.08      268.57      4.54 o 
  11   1   4      185.31      185.44      4.79 o 
   0   2   4      606.40      646.84     10.05 o 
   1   2   4    14897.57    14030.62    236.36 o 
   2   2   4    17806.34    17718.48    165.46 o 
   3   2   4     1666.04     1683.81     11.50 o 
   4   2   4       63.10       39.68      0.94 o 
   5   2   4     2108.67     2030.16     12.68 o 
   6   2   4      779.47      733.47      3.39 o 
   7   2   4      310.95      308.89      3.18 o 
   8   2   4     3386.31     3347.89     13.34 o 
   9   2   4      293.67      297.63      3.77 o 
  10   2   4       29.75       12.91      3.89 o 
  11   2   4      173.67      181.74      4.62 o 
   1   3   4     7923.86     8186.45     27.05 o 
   2   3   4     1756.26     1957.02     20.91 o 
   3   3   4      496.08      482.45      4.41 o 
   4   3   4     3200.90     3141.95     10.39 o 
   5   3   4      280.31      302.15      1.95 o 
   6   3   4      871.45      871.59      4.16 o 
   7   3   4       25.83       23.17      2.22 o 
   8   3   4       53.65       61.27      2.56 o 
   9   3   4        1.11       -0.59      1.33 o 
  10   3   4     1059.01     1153.46      7.25 o 
  11   3   4        9.65        2.19      3.86 o 
   0   4   4      105.34      120.70      2.01 o 
   1   4   4      800.56      844.42     14.00 o 
   2   4   4      547.77      581.63      5.18 o 
   3   4   4     2243.66     2383.75     11.87 o 
   4   4   4       83.75       82.83      1.18 o 
   5   4   4     1788.52     1718.54      7.82 o 
   6   4   4       48.99       31.87      2.00 o 
   7   4   4      890.64      882.66      6.76 o 
   8   4   4      646.67      646.65      6.70 o 
   9   4   4      152.16      161.28      3.32 o 
  10   4   4       12.31        6.61      3.23 o 
  11   4   4       90.98       93.13      5.70 o 
   1   5   4        1.22       -0.23      0.94 o 
   2   5   4     2018.87     1920.24      8.24 o 
   3   5   4     2303.84     2320.82      6.38 o 
   4   5   4      639.07      595.44      4.63 o 
   5   5   4       52.02       51.11      1.77 o 
   6   5   4       29.33       17.33      2.50 o 
   7   5   4      964.88     1011.72     10.83 o 
   8   5   4        1.83       -0.60      0.96 o 
   9   5   4       20.83       13.60      3.67 o 
  10   5   4      203.03      218.80      5.24 o 
   0   6   4     2021.63     1875.74     23.25 o 
   1   6   4     1109.51     1075.33      7.32 o 
   2   6   4       44.28       40.37      1.29 o 
   3   6   4      607.13      630.72      4.82 o 
   4   6   4      183.45      167.63      2.04 o 
   5   6   4      125.09      116.52      2.16 o 
   6   6   4      144.66      129.12      3.35 o 
   7   6   4      125.54      114.23      3.02 o 
   8   6   4      108.58      107.63      3.62 o 
   9   6   4       26.14       19.88      4.36 o 
  10   6   4       20.16       19.03      5.08 o 
   1   7   4     1528.95     1514.93     11.46 o 
   2   7   4      631.65      593.00      4.56 o 
   3   7   4      959.15      912.68      6.65 o 
   4   7   4     1225.29     1196.56      8.66 o 
   5   7   4       41.98       33.64      2.69 o 
   6   7   4      825.78      851.83     10.80 o 
   7   7   4       17.49       17.29      3.79 o 
   8   7   4       46.74       30.70      4.27 o 
   9   7   4      375.33      407.27      5.80 o 
  10   7   4      103.98      132.81      9.15 o 
   0   8   4        1.04        1.31      3.53 o 
   1   8   4        4.55        0.02      1.82 o 
   2   8   4      344.39      348.91      4.95 o 
   3   8   4        4.85        2.77      1.54 o 
   4   8   4      391.23      411.02      6.22 o 
   5   8   4      379.56      382.23      5.87 o 
   6   8   4        0.90       -0.57      2.68 o 
   7   8   4        1.89       -0.59      1.48 o 
   8   8   4      213.34      220.08      7.54 o 
   9   8   4        5.87        7.89      8.07 o 
   1   9   4      183.65      166.06      3.29 o 
   2   9   4       37.15       28.57      2.95 o 
   3   9   4      522.75      504.90      8.82 o 
   4   9   4      219.00      207.80      4.39 o 
   5   9   4        5.55        0.91      2.93 o 
   6   9   4      239.97      279.53      8.71 o 
   7   9   4      412.90      491.18     15.54 o 
   8   9   4       45.20       33.04      7.53 o 
   0  10   4      294.44      348.51      5.87 o 
   1  10   4       45.69       43.53      3.43 o 
   2  10   4      671.06      708.04      8.90 o 
   3  10   4        0.63       -1.64      1.64 o 
   4  10   4       46.43       52.17      4.30 o 
   5  10   4       33.34       25.26      4.23 o 
   6  10   4        0.16       -1.14      2.04 o 
   7  10   4       28.08        5.31     12.35 o 
   1  11   4       56.03       57.24      4.71 o 
   2  11   4       33.25       33.81      4.47 o 
   3  11   4      400.81      422.19      5.33 o 
   4  11   4       24.62       18.82      4.27 o 
   5  11   4        8.58        3.11      2.38 o 
   6  11   4        8.71        7.65      5.84 o 
   0  12   4       12.61       16.73      9.25 o 
   1  12   4        1.82       -4.47      4.47 o 
   2  12   4       34.86       31.95      5.72 o 
   3  12   4        9.94        8.09      5.24 o 
   4  12   4        8.60        3.09      2.67 o 
   1  13   4      250.13      275.36     10.30 o 
   1   1   5     2035.90     2300.91     31.68 o 
   2   1   5    13733.18    12820.66     51.57 o 
   3   1   5      132.16      133.00      1.09 o 
   4   1   5       35.21       16.22      1.16 o 
   5   1   5       86.88       69.28      1.49 o 
   6   1   5       73.30       60.31      1.80 o 
   7   1   5       86.31       66.07      2.20 o 
   8   1   5      228.96      221.75      3.61 o 
   9   1   5      308.65      299.35      3.94 o 
  10   1   5       26.51       17.77      4.39 o 
  11   1   5        2.27        1.22      3.26 o 
   0   2   5    11494.37    11450.59    133.40 o 
   1   2   5     2215.35     2326.18     34.37 o 
   2   2   5      668.47      726.42     17.29 o 
   3   2   5        0.62       -0.55      0.55 o 
   4   2   5      582.18      518.55      2.86 o 
   5   2   5     1718.08     1738.54     14.63 o 
   6   2   5      501.08      450.10      3.47 o 
   7   2   5       48.21       37.76      2.07 o 
   8   2   5       48.51       55.81      2.55 o 
   9   2   5      119.89      119.85      3.27 o 
  10   2   5       12.46        6.16      2.90 o 
  11   2   5       23.12       22.94      5.09 o 
   1   3   5     1398.24     1484.02     14.44 o 
   2   3   5      360.33      332.59      6.20 o 
   3   3   5      360.48      360.63      4.15 o 
   4   3   5     2156.81     2132.78     10.05 o 
   5   3   5        0.30       -0.54      0.58 o 
   6   3   5      316.04      351.09      3.15 o 
   7   3   5       14.51       15.53      2.73 o 
   8   3   5       22.63       30.52      2.62 o 
   9   3   5       90.38       68.02      3.24 o 
  10   3   5        1.74       -0.27      1.23 o 
  11   3   5        0.00       -2.31      2.39 o 
   0   4   5     5691.03     5966.36     32.17 o 
   1   4   5        8.31        7.18      0.96 o 
   2   4   5     3946.60     3904.03     26.65 o 
   3   4   5      446.33      450.78      6.23 o 
   4   4   5      917.60      933.89      6.55 o 
   5   4   5       85.13       78.61      1.64 o 
   6   4   5       65.46       69.56      2.02 o 
   7   4   5       33.13       25.34      2.61 o 
   8   4   5        0.03       -1.20      1.20 o 
   9   4   5       48.28       36.13      3.56 o 
  10   4   5      269.53      275.67      4.83 o 
  11   4   5        2.18       -4.87      4.87 o 
   1   5   5      245.25      262.68      4.76 o 
   2   5   5     1035.23      984.10      9.11 o 
   3   5   5      338.29      339.07      4.29 o 
   4   5   5     1063.54     1048.02      6.57 o 
   5   5   5      220.46      237.56      2.95 o 
   6   5   5      175.20      172.15      5.15 o 
   7   5   5        7.22        8.54      3.26 o 
   8   5   5       94.70      106.74      3.60 o 
   9   5   5        4.20       -0.97      2.65 o 
  10   5   5       27.78       33.60      4.88 o 
   0   6   5     5636.64     5622.84     24.85 o 
   1   6   5      490.89      496.10      7.34 o 
   2   6   5       32.14       37.31      1.65 o 
   3   6   5       22.18       14.59      1.90 o 
   4   6   5      248.44      227.32      3.48 o 
   5   6   5      313.05      299.80      4.02 o 
   6   6   5      395.80      382.70      6.94 o 
   7   6   5      152.46      146.11      3.77 o 
   8   6   5        3.18        0.50      2.74 o 
   9   6   5      111.97      113.85      4.52 o 
  10   6   5        5.86        5.52      5.08 o 
   1   7   5       18.34       16.47      2.95 o 
   2   7   5      126.71      114.00      2.98 o 
   3   7   5      433.19      440.90      4.38 o 
   4   7   5      110.43       77.19      3.02 o 
   5   7   5      323.20      298.93      3.84 o 
   6   7   5       23.00       17.73      5.14 o 
   7   7   5        2.81       -1.54      1.54 o 
   8   7   5       27.10       30.54      5.61 o 
   9   7   5       54.88       67.26      6.63 o 
   0   8   5        9.39        7.68      3.61 o 
   1   8   5       40.51       37.44      2.21 o 
   2   8   5      104.36      117.58      2.83 o 
   3   8   5      279.59      260.33      3.50 o 
   4   8   5      802.57      790.35      8.60 o 
   5   8   5       15.63       17.99      3.26 o 
   6   8   5      496.84      528.51     11.02 o 
   7   8   5        7.20        1.10      3.61 o 
   8   8   5       53.12       49.58      6.44 o 
   9   8   5       29.48       38.01     10.02 o 
   1   9   5       77.33       71.48      2.79 o 
   2   9   5       56.36       51.86      3.11 o 
   3   9   5       47.67       37.24      3.12 o 
   4   9   5        8.37        0.72      2.03 o 
   5   9   5       48.23       47.44      4.31 o 
   6   9   5       21.43       14.45      6.13 o 
   7   9   5       32.83       37.23      6.31 o 
   8   9   5      103.91      112.09      7.11 o 
   0  10   5     1126.41     1183.03      8.49 o 
   1  10   5      311.96      331.84      4.23 o 
   2  10   5       16.79       12.85      3.61 o 
   3  10   5      137.51      148.73      4.13 o 
   4  10   5      162.01      147.49      4.32 o 
   5  10   5        9.58        0.70      2.96 o 
   6  10   5       80.19       85.13      5.13 o 
   7  10   5       12.80        5.63      9.48 o 
   1  11   5      190.22      200.13      4.37 o 
   2  11   5       99.62       90.19      4.27 o 
   3  11   5       45.63       51.27      5.07 o 
   4  11   5       58.09       49.94      4.74 o 
   5  11   5       30.88       31.57      5.96 o 
   6  11   5       29.99       15.62      6.15 o 
   0  12   5      384.99      397.70     12.02 o 
   1  12   5       17.98       11.58      6.62 o 
   2  12   5       14.48       12.94      5.93 o 
   3  12   5      160.44      164.51      5.42 o 
   4  12   5       24.00       26.01      5.85 o 
   0   0   6      825.72      842.03     14.23 o 
   1   0   6        0.03        9.61      0.97 o 
   2   0   6     1737.56     1937.85     25.05 o 
   3   0   6      559.41      643.49     17.33 o 
   4   0   6       57.63       58.71      1.79 o 
   5   0   6    12544.69    12533.54     55.76 o 
   6   0   6     2854.44     2843.55     10.62 o 
   7   0   6      713.55      694.14     16.00 o 
   8   0   6      198.00      180.60      4.71 o 
   9   0   6      890.61      935.00     14.02 o 
  10   0   6      115.10      115.13      6.19 o 
  11   0   6        3.80       -2.36      5.20 o 
   1   1   6     5075.63     5406.49     26.24 o 
   2   1   6      307.21      269.72      2.67 o 
   3   1   6     2636.75     2888.30     39.50 o 
   4   1   6      144.78      172.09      1.99 o 
   5   1   6       61.56       82.78      1.65 o 
   6   1   6      195.65      192.99      2.42 o 
   7   1   6      913.22      861.12      4.49 o 
   8   1   6      984.70      959.20     11.62 o 
   9   1   6      108.07      117.97      4.50 o 
  10   1   6      114.46       92.88      4.15 o 
  11   1   6       77.25       85.31      5.11 o 
   0   2   6    16198.28    15096.49     56.38 o 
   1   2   6    13249.63    13077.80    147.32 o 
   2   2   6        0.09        0.42      0.79 o 
   3   2   6     3521.55     3523.85     17.05 o 
   4   2   6      826.88      783.50      7.54 o 
   5   2   6       44.81       55.13      1.62 o 
   6   2   6      258.98      305.36      3.75 o 
   7   2   6       48.58       32.12      2.04 o 
   8   2   6        8.81       -0.24      1.60 o 
   9   2   6      180.27      180.93      3.49 o 
  10   2   6       33.25       28.30      4.06 o 
  11   2   6       65.08       88.18      5.25 o 
   1   3   6    13565.66    13741.99    166.07 o 
   2   3   6     3368.91     3548.55     17.18 o 
   3   3   6      716.67      673.05      6.37 o 
   4   3   6        0.81        4.93      1.26 o 
   5   3   6      339.62      307.57      2.66 o 
   6   3   6       18.31        9.76      2.10 o 
   7   3   6      174.17      187.77      2.99 o 
   8   3   6        2.16       -1.19      1.19 o 
   9   3   6       42.00       31.69      3.53 o 
  10   3   6        1.65       -2.07      2.07 o 
  11   3   6        1.42       -3.59      3.59 o 
   0   4   6     1789.71     1955.21     18.80 o 
   1   4   6      139.68      175.17      4.08 o 
   2   4   6       31.48       21.56      1.17 o 
   3   4   6     5763.01     5655.70     27.44 o 
   4   4   6      260.56      243.69      2.75 o 
   5   4   6     4099.71     4096.52     27.21 o 
   6   4   6      511.94      511.72      4.01 o 
   7   4   6      145.67      130.50      2.85 o 
   8   4   6       84.40       74.78      3.34 o 
   9   4   6       10.80       15.31      4.27 o 
  10   4   6       19.13       13.35      5.03 o 
  11   4   6        0.05       -4.41      4.41 o 
   1   5   6     2389.76     2616.00     20.18 o 
   2   5   6       84.20       81.84      1.48 o 
   3   5   6     6205.33     6174.17     28.52 o 
   4   5   6     1993.06     1956.21      9.03 o 
   5   5   6       98.00       76.43      3.03 o 
   6   5   6      704.75      652.97      6.10 o 
   7   5   6     2051.77     2122.01     18.19 o 
   8   5   6      566.65      568.91      5.84 o 
   9   5   6       70.67       59.16      4.30 o 
  10   5   6      107.58       94.83      5.08 o 
   0   6   6     5078.12     4928.77     23.84 o 
   1   6   6       41.25       30.82      1.39 o 
   2   6   6      368.09      380.74      3.91 o 
   3   6   6      292.74      287.07      3.17 o 
   4   6   6       65.56       58.37      3.71 o 
   5   6   6      426.35      414.28      7.32 o 
   6   6   6      667.06      646.00      6.32 o 
   7   6   6       49.34       50.67      3.90 o 
   8   6   6      113.91      100.26      4.88 o 
   9   6   6       18.85       15.01      4.92 o 
  10   6   6        4.65       -2.31      4.11 o 
   1   7   6     2867.28     2961.12     12.96 o 
   2   7   6     4419.80     4395.92     18.50 o 
   3   7   6      132.63      121.56      2.64 o 
   4   7   6        5.19       -1.16      1.92 o 
   5   7   6       64.66       54.21      3.42 o 
   6   7   6        0.02       -1.17      2.39 o 
   7   7   6       31.86       29.49      6.23 o 
   8   7   6       36.11       23.63      6.06 o 
   9   7   6      351.36      406.52      7.13 o 
   0   8   6      566.97      556.02      6.27 o 
   1   8   6      235.89      219.04      2.62 o 
   2   8   6      100.94       85.82      2.60 o 
   3   8   6      754.15      758.39      6.80 o 
   4   8   6      244.40      235.34      3.40 o 
   5   8   6       25.13       25.49      3.58 o 
   6   8   6        0.10        1.30      5.74 o 
   7   8   6        3.51       -4.11      4.11 o 
   8   8   6       27.61       21.27      6.91 o 
   9   8   6       13.06       15.96     10.38 o 
   1   9   6        6.25       -0.71      1.91 o 
   2   9   6      345.54      358.82      4.08 o 
   3   9   6      116.59      112.23      3.16 o 
   4   9   6      278.83      289.32      4.01 o 
   5   9   6      320.86      313.38      7.22 o 
   6   9   6       32.67       17.14      4.52 o 
   7   9   6      403.60      428.50      6.87 o 
   8   9   6      233.30      237.79      9.98 o 
   0  10   6      245.24      260.58      5.41 o 
   1  10   6       10.18        8.01      3.31 o 
   2  10   6      292.87      287.80      4.61 o 
   3  10   6       22.49       21.58      3.69 o 
   4  10   6        1.60       -2.22      2.50 o 
   5  10   6      165.54      155.83      5.66 o 
   6  10   6      273.43      262.06     11.80 o 
   7  10   6        1.16        0.38      4.77 o 
   1  11   6        3.82        3.44      2.04 o 
   2  11   6      239.01      250.23      4.59 o 
   3  11   6      284.57      296.97      5.30 o 
   4  11   6       24.74       21.54      5.19 o 
   5  11   6        0.00       -2.83      2.83 o 
   6  11   6      100.97       95.15      8.35 o 
   0  12   6      708.83      757.21     13.45 o 
   1  12   6      192.12      197.29      5.68 o 
   2  12   6       10.07       -2.83      4.05 o 
   3  12   6        1.30       -3.04      3.04 o 
   4  12   6      167.39      168.82     10.80 o 
   1   1   7       67.08       81.11      3.14 o 
   2   1   7      230.57      242.53      5.12 o 
   3   1   7     4055.86     4147.37     36.17 o 
   4   1   7      780.24      839.64      6.98 o 
   5   1   7      202.13      165.79      1.81 o 
   6   1   7      340.83      341.47      2.92 o 
   7   1   7      289.79      267.84      3.39 o 
   8   1   7      153.96      147.00      3.03 o 
   9   1   7      176.31      183.96      3.70 o 
  10   1   7       79.31       72.42      4.51 o 
  11   1   7        3.98       -1.63      2.90 o 
   0   2   7       46.72       59.32      1.66 o 
   1   2   7     1575.32     1660.59     22.76 o 
   2   2   7      394.44      394.82      7.88 o 
   3   2   7      628.11      671.49     11.53 o 
   4   2   7        9.75        4.39      0.90 o 
   5   2   7      306.02      277.64      3.67 o 
   6   2   7        0.01       -1.38      1.38 o 
   7   2   7        9.60        2.29      1.93 o 
   8   2   7       60.02       51.35      3.08 o 
   9   2   7       17.00        5.75      2.32 o 
  10   2   7        4.00       -0.87      0.87 o 
  11   2   7       25.20       33.01      5.70 o 
   1   3   7      170.93      199.74      5.82 o 
   2   3   7      284.07      294.16      5.98 o 
   3   3   7     2189.99     2222.30     25.33 o 
   4   3   7      414.02      412.41      4.04 o 
   5   3   7      213.78      201.95      3.43 o 
   6   3   7       29.00       25.95      2.22 o 
   7   3   7     2824.24     2821.44     16.61 o 
   8   3   7      345.41      355.97      3.98 o 
   9   3   7       38.72       40.76      3.92 o 
  10   3   7        0.07       -1.65      1.90 o 
  11   3   7       12.90        2.77      3.98 o 
   0   4   7     5351.16     5736.15     32.71 o 
   1   4   7      298.12      277.30      5.55 o 
   2   4   7      113.02      118.41      3.39 o 
   3   4   7      285.56      294.03      4.35 o 
   4   4   7      565.37      532.19      4.09 o 
   5   4   7     1002.09      957.61     11.75 o 
   6   4   7      168.87      169.06      3.37 o 
   7   4   7      747.93      767.26      7.86 o 
   8   4   7       24.42       23.76      3.86 o 
   9   4   7       57.79       48.29      4.72 o 
  10   4   7        4.00       -2.51      2.51 o 
   1   5   7     2705.11     2765.40     18.42 o 
   2   5   7     1124.03     1213.25     12.13 o 
   3   5   7     1614.42     1519.51     10.73 o 
   4   5   7      138.71      124.80      2.37 o 
   5   5   7        1.53        0.34      1.61 o 
   6   5   7       14.35        0.31      3.67 o 
   7   5   7       24.88       21.03      4.22 o 
   8   5   7      101.59       92.70      4.76 o 
   9   5   7       51.46       60.50      4.64 o 
  10   5   7       27.45       16.04      5.18 o 
   0   6   7     1405.90     1370.48     13.40 o 
   1   6   7     2419.14     2389.64     17.34 o 
   2   6   7      481.26      511.96      5.32 o 
   3   6   7        6.79        4.89      1.82 o 
   4   6   7      187.75      181.61      3.78 o 
   5   6   7      619.69      567.74     10.75 o 
   6   6   7       66.39       57.04      5.02 o 
   7   6   7        0.46       -2.08      2.08 o 
   8   6   7        6.55       -0.92      1.76 o 
   9   6   7       50.65       33.40      5.08 o 
  10   6   7        5.55       -0.46      6.33 o 
   1   7   7       94.78       96.78      3.53 o 
   2   7   7      124.64      136.25      2.42 o 
   3   7   7       30.74       27.88      2.53 o 
   4   7   7     1023.99     1016.98      9.93 o 
   5   7   7       26.24       11.14      4.41 o 
   6   7   7      277.94      246.19      9.01 o 
   7   7   7      204.38      230.30      6.05 o 
   8   7   7        0.01       -2.22      5.36 o 
   9   7   7       22.55       15.78      6.71 o 
   0   8   7       55.73       57.30      3.67 o 
   1   8   7      476.48      471.66      5.62 o 
   2   8   7      767.63      766.89      4.65 o 
   3   8   7       17.22       12.35      2.69 o 
   4   8   7        3.41       -1.17      2.27 o 
   5   8   7     1674.42     1705.82     18.70 o 
   6   8   7       17.47        0.07      5.20 o 
   7   8   7       68.94       81.47      6.46 o 
   8   8   7        3.02        1.19      2.76 o 
   1   9   7      260.59      264.04      4.53 o 
   2   9   7      300.14      299.23      4.25 o 
   3   9   7       40.07       37.19      3.34 o 
   4   9   7        1.74       -1.92      2.81 o 
   5   9   7       37.38       45.06      4.19 o 
   6   9   7       40.43       39.44      6.86 o 
   7   9   7        0.77       -4.69      4.69 o 
   8   9   7       72.23       84.67     10.61 o 
   0  10   7      145.62      141.98      4.86 o 
   1  10   7      415.38      422.36      4.74 o 
   2  10   7       90.44       89.91      3.55 o 
   3  10   7       45.93       49.37      3.63 o 
   4  10   7       44.71       40.16      3.91 o 
   5  10   7      352.12      340.48      6.42 o 
   6  10   7       26.81       21.15      5.34 o 
   7  10   7        6.67       15.12     16.49 o 
   1  11   7      108.02      112.10      3.95 o 
   2  11   7       13.65       10.64      4.55 o 
   3  11   7      189.48      198.87      5.38 o 
   4  11   7        0.98       -2.48      2.48 o 
   5  11   7        5.31       -0.12      1.60 o 
   0  12   7       22.74       24.51      8.72 o 
   1  12   7       16.00       14.09      6.39 o 
   2  12   7        6.82        1.08      4.28 o 
   3  12   7        8.06       -2.00      2.43 o 
   0   0   8     2394.76     2883.54     22.40 o 
   1   0   8      557.06      556.07      5.57 o 
   2   0   8     1521.37     1403.74     11.24 o 
   3   0   8     1731.67     1868.08     30.70 o 
   4   0   8        5.13       11.09      2.84 o 
   5   0   8     1727.51     1817.33     16.02 o 
   6   0   8     5802.01     5619.92     40.99 o 
   7   0   8       12.45        6.22      3.67 o 
   8   0   8        4.11        4.29      4.27 o 
   9   0   8      144.24      146.69      5.05 o 
  10   0   8      131.27      175.53      5.96 o 
  11   0   8       74.53       81.58      8.18 o 
   1   1   8      111.91      116.78      2.68 o 
   2   1   8     4864.03     5019.12     18.15 o 
   3   1   8        1.30        2.63      1.63 o 
   4   1   8     1607.42     1557.42     13.89 o 
   5   1   8      107.61      104.24      1.64 o 
   6   1   8       22.48       22.72      1.90 o 
   7   1   8      228.19      237.83      2.91 o 
   8   1   8      379.91      417.83      4.14 o 
   9   1   8      107.08      109.73      3.72 o 
  10   1   8       18.40        9.44      4.82 o 
  11   1   8       19.94       16.70      5.35 o 
   0   2   8    27898.16    24367.85     30.93 o 
   1   2   8      877.00      988.72     13.97 o 
   2   2   8     1722.46     1820.60     20.06 o 
   3   2   8      438.18      437.34      4.76 o 
   4   2   8      899.50      894.39     10.55 o 
   5   2   8       21.22       14.12      1.71 o 
   6   2   8      247.52      230.52      3.05 o 
   7   2   8        1.84       -1.80      1.80 o 
   8   2   8        8.64        5.22      3.51 o 
   9   2   8       17.96       24.88      3.76 o 
  10   2   8      219.77      201.53      4.71 o 
  11   2   8       16.72       10.32      6.10 o 
   1   3   8      517.95      705.99      9.94 o 
   2   3   8     4085.65     4073.23     21.05 o 
   3   3   8      806.07      848.99      7.95 o 
   4   3   8      207.48      206.10      2.18 o 
   5   3   8      581.23      613.97     10.95 o 
   6   3   8      312.96      298.26      3.24 o 
   7   3   8      118.98      130.59      2.77 o 
   8   3   8      319.02      328.10      3.89 o 
   9   3   8        0.05       -1.87      1.87 o 
  10   3   8       19.37       11.76      7.51 o 
  11   3   8       17.14       18.71      7.50 o 
   0   4   8      847.53      803.39     17.41 o 
   1   4   8        3.97        8.17      1.21 o 
   2   4   8     1034.13     1041.09      9.58 o 
   3   4   8      914.32      869.96     14.11 o 
   4   4   8      792.93      794.74      7.03 o 
   5   4   8        3.15        2.65      2.35 o 
   6   4   8     4858.05     4862.92     38.66 o 
   7   4   8       28.32       28.49      4.04 o 
   8   4   8      163.93      138.60      4.46 o 
   9   4   8      139.90      151.04      6.24 o 
  10   4   8       43.77       47.69      5.88 o 
   1   5   8       96.75       97.64      2.32 o 
   2   5   8      580.42      588.33      5.66 o 
   3   5   8        1.51       -0.03      0.97 o 
   4   5   8     3534.10     3474.40     18.53 o 
   5   5   8      451.86      435.00      5.63 o 
   6   5   8       78.01       66.03      3.67 o 
   7   5   8       43.73       39.77      4.38 o 
   8   5   8      535.24      553.11      8.20 o 
   9   5   8      157.89      167.27      5.97 o 
  10   5   8        0.01       -5.20      5.20 o 
   0   6   8     6820.29     6911.85     61.20 o 
   1   6   8      758.70      753.18      5.88 o 
   2   6   8      530.79      545.35      6.77 o 
   3   6   8       18.81       14.54      1.94 o 
   4   6   8     1840.62     1739.52     10.06 o 
   5   6   8      978.99      952.62     14.17 o 
   6   6   8        3.60       -2.42      2.51 o 
   7   6   8       11.28        7.62      6.09 o 
   8   6   8        9.73       -2.85      2.85 o 
   9   6   8       46.76       56.23      7.29 o 
   1   7   8      164.50      170.53      2.67 o 
   2   7   8     4302.05     4289.14     17.91 o 
   3   7   8      461.05      460.73      6.35 o 
   4   7   8       82.38       84.31      2.74 o 
   5   7   8       34.29       24.21      3.98 o 
   6   7   8        2.19        1.76      4.68 o 
   7   7   8       14.13       19.99      5.82 o 
   8   7   8      139.37      151.09      6.47 o 
   9   7   8       33.91       32.11      7.29 o 
   0   8   8      953.22      993.08     14.34 o 
   1   8   8       63.67       62.93      2.35 o 
   2   8   8      336.87      339.76      6.25 o 
   3   8   8      296.04      289.82      3.67 o 
   4   8   8      127.06      135.68      4.21 o 
   5   8   8       74.50       73.59      5.20 o 
   6   8   8      364.92      364.55      6.84 o 
   7   8   8       10.29       11.18      6.25 o 
   8   8   8       85.22       97.33      7.97 o 
   1   9   8      452.42      477.22      5.39 o 
   2   9   8       58.78       60.13      2.89 o 
   3   9   8       20.91       20.63      3.23 o 
   4   9   8      883.16      882.48     13.27 o 
   5   9   8        3.09       -0.61      1.45 o 
   6   9   8      397.14      428.25      7.67 o 
   7   9   8        0.03        0.75      5.98 o 
   0  10   8      583.19      561.33      9.31 o 
   1  10   8      161.74      164.69      3.83 o 
   2  10   8       47.48       43.73      3.72 o 
   3  10   8      131.33      143.45      3.71 o 
   4  10   8       20.83       18.99      4.02 o 
   5  10   8       34.96       34.27      5.08 o 
   6  10   8      101.52       95.69      8.88 o 
   1  11   8        0.16       -2.78      3.05 o 
   2  11   8      613.58      627.83     10.20 o 
   3  11   8        2.68       -0.92      2.51 o 
   4  11   8       13.07        8.24      5.34 o 
   5  11   8       18.38       11.37     11.15 o 
   0  12   8      178.87      191.06      9.13 o 
   1  12   8        0.60       -3.18      3.18 o 
   2  12   8        6.83       -0.36      2.67 o 
   3  12   8       17.27        5.89      3.33 o 
   1   1   9     6620.63     6816.85     21.45 o 
   2   1   9     3003.03     3154.80     18.27 o 
   3   1   9      874.91      747.19     13.33 o 
   4   1   9      170.72      161.58      2.67 o 
   5   1   9        0.06       -0.53      0.53 o 
   6   1   9      374.76      363.48      4.46 o 
   7   1   9       86.18      100.83      2.57 o 
   8   1   9      183.97      173.72      3.33 o 
   9   1   9      212.09      234.18      5.40 o 
  10   1   9        0.30       -0.49      1.55 o 
  11   1   9      177.02      201.71      5.62 o 
   0   2   9      733.16      747.98     19.25 o 
   1   2   9     1861.38     1967.41     21.13 o 
   2   2   9        7.77       10.58      1.25 o 
   3   2   9     1115.21     1259.02     15.98 o 
   4   2   9      843.78      840.43     10.91 o 
   5   2   9        0.34        0.70      1.17 o 
   6   2   9       63.02       58.87      2.53 o 
   7   2   9       92.09       78.14      2.98 o 
   8   2   9        1.38       -1.13      2.26 o 
   9   2   9       52.98       50.03      4.15 o 
  10   2   9       21.31       11.45      4.56 o 
  11   2   9       72.68       86.99      6.86 o 
   1   3   9      360.70      310.20      5.27 o 
   2   3   9        0.60       -0.29      0.29 o 
   3   3   9     1347.02     1245.88      7.93 o 
   4   3   9      659.52      628.65      5.70 o 
   5   3   9        0.78        1.41      2.37 o 
   6   3   9      101.72      107.01      2.67 o 
   7   3   9      286.37      284.40      7.93 o 
   8   3   9       82.20       84.01      3.69 o 
   9   3   9        6.15       10.07      4.77 o 
  10   3   9       10.68        1.04      2.65 o 
   0   4   9     1441.43     1539.73     15.01 o 
   1   4   9     2047.65     2181.51     19.62 o 
   2   4   9      192.43      217.59      2.65 o 
   3   4   9      438.48      433.60     10.19 o 
   4   4   9      187.55      200.35      2.88 o 
   5   4   9     2112.87     2071.58     12.95 o 
   6   4   9      488.70      447.50      5.45 o 
   7   4   9       13.60        7.42      4.13 o 
   8   4   9       27.28       38.96      4.39 o 
   9   4   9      133.49      138.61      5.93 o 
  10   4   9       12.99        3.49      4.12 o 
   1   5   9        1.02        1.37      1.82 o 
   2   5   9       59.85       58.58      1.84 o 
   3   5   9      377.16      386.15      6.75 o 
   4   5   9        8.06        2.61      1.99 o 
   5   5   9      302.19      303.11      4.96 o 
   6   5   9        3.57        0.97      2.72 o 
   7   5   9       78.46       68.89      4.54 o 
   8   5   9       32.86       29.05      5.06 o 
   9   5   9       58.20       59.27      5.86 o 
  10   5   9       40.60       35.66      7.69 o 
   0   6   9       26.00       24.10      2.50 o 
   1   6   9     2592.25     2643.11     21.03 o 
   2   6   9      148.73      137.07      3.14 o 
   3   6   9      264.38      250.28      3.20 o 
   4   6   9      747.33      756.13      7.95 o 
   5   6   9      554.24      587.97      8.67 o 
   6   6   9       21.61       13.22      4.73 o 
   7   6   9        6.65        5.81      5.38 o 
   8   6   9       11.72        7.83      6.24 o 
   9   6   9       19.54       21.54      9.77 o 
   1   7   9       19.56       17.61      2.12 o 
   2   7   9       52.25       47.80      2.36 o 
   3   7   9      708.09      764.59      7.51 o 
   4   7   9        4.76        1.43      1.42 o 
   5   7   9        8.47        5.17      6.31 o 
   6   7   9      238.47      247.00      7.47 o 
   7   7   9       50.51       59.89      6.05 o 
   8   7   9       55.66       45.81      6.64 o 
   9   7   9        4.30        2.64      6.85 o 
   0   8   9      108.09      106.48      3.89 o 
   1   8   9      142.28      131.32      2.41 o 
   2   8   9      161.50      158.66      3.47 o 
   3   8   9     1381.58     1407.11     11.71 o 
   4   8   9      199.82      211.44      4.14 o 
   5   8   9      278.41      275.68     10.24 o 
   6   8   9      122.94      150.95      6.02 o 
   7   8   9      771.28      823.58      9.67 o 
   8   8   9       61.75       64.40      8.31 o 
   1   9   9       12.53       11.18      3.19 o 
   2   9   9        0.01       -1.77      1.77 o 
   3   9   9      116.35      100.88      3.35 o 
   4   9   9        0.05        1.20      3.66 o 
   5   9   9        5.31        0.56      2.84 o 
   6   9   9       36.90       17.31      7.32 o 
   7   9   9      486.61      499.57     13.91 o 
   0  10   9      120.74      127.66      5.22 o 
   1  10   9      490.43      506.28      6.09 o 
   2  10   9        2.79       -1.93      1.93 o 
   3  10   9        0.03       -2.44      2.44 o 
   4  10   9       15.95        6.39      3.58 o 
   5  10   9       62.28       66.62      5.99 o 
   6  10   9        2.70        0.12      0.63 o 
   1  11   9      102.53      100.53      4.46 o 
   2  11   9       47.49       54.39      4.51 o 
   3  11   9      217.40      212.32      4.63 o 
   4  11   9        0.29       -1.54      1.54 o 
   5  11   9        0.45       -6.36      9.77 o 
   0  12   9        7.05        4.79      5.33 o 
   1  12   9       22.32       17.64      4.97 o 
   2  12   9        2.88       -0.87      3.56 o 
   0   0  10     5297.28     5071.09     61.77 o 
   1   0  10     1424.74     1421.99     13.13 o 
   2   0  10     2202.84     2172.92     16.77 o 
   3   0  10      537.41      497.86      5.96 o 
   4   0  10     1391.41     1393.43     21.27 o 
   5   0  10     1541.93     1512.68     15.17 o 
   6   0  10      474.63      478.06      5.17 o 
   7   0  10        0.41       -1.51      1.51 o 
   8   0  10      412.48      453.60      6.36 o 
   9   0  10      327.28      342.94      6.30 o 
  10   0  10       47.84       47.80      9.11 o 
   1   1  10       89.79       88.75      3.41 o 
   2   1  10       25.12        9.77      1.25 o 
   3   1  10      220.89      257.17      4.52 o 
   4   1  10      265.13      242.50      3.17 o 
   5   1  10      778.76      788.83      6.44 o 
   6   1  10        3.05        2.32      1.89 o 
   7   1  10      745.55      723.57      6.17 o 
   8   1  10      101.52       92.77      3.83 o 
   9   1  10       87.25       74.71      4.45 o 
  10   1  10      174.00      201.49      4.67 o 
   0   2  10      336.17      291.25      3.51 o 
   1   2  10      430.37      398.41      3.81 o 
   2   2  10     4685.62     4943.26     19.29 o 
   3   2  10     6481.40     6502.65     24.63 o 
   4   2  10      687.68      732.26     10.04 o 
   5   2  10       74.99       72.54      4.03 o 
   6   2  10      154.86      170.09      4.17 o 
   7   2  10       97.89       82.26      2.98 o 
   8   2  10      313.77      378.72      5.37 o 
   9   2  10       90.54      107.64      4.60 o 
  10   2  10       10.01       14.74      5.21 o 
   1   3  10     5663.61     5840.23     47.28 o 
   2   3  10      449.56      450.68      3.72 o 
   3   3  10      114.85      104.73      2.39 o 
   4   3  10      893.13      896.34      7.68 o 
   5   3  10      735.75      723.02      9.45 o 
   6   3  10      259.23      275.92      3.49 o 
   7   3  10        3.26       -0.20      2.02 o 
   8   3  10       23.07       17.37      4.65 o 
   9   3  10      585.99      572.15      8.04 o 
  10   3  10       35.06       46.95      7.54 o 
   0   4  10      639.62      580.18     10.70 o 
   1   4  10        0.04        1.27      1.19 o 
   2   4  10      838.43      853.66      8.14 o 
   3   4  10      965.64      943.45      8.75 o 
   4   4  10       15.92       13.59      2.79 o 
   5   4  10      102.70       94.25      7.00 o 
   6   4  10      543.72      538.02     10.53 o 
   7   4  10        9.76        4.82      4.36 o 
   8   4  10       80.94       89.06      4.61 o 
   9   4  10       74.48       92.09      6.93 o 
  10   4  10       27.01       25.80      7.51 o 
   1   5  10       34.48       31.44      1.72 o 
   2   5  10      579.64      537.55      5.21 o 
   3   5  10     1201.68     1221.89     14.72 o 
   4   5  10      166.23      149.83      2.80 o 
   5   5  10       17.13       11.19      5.03 o 
   6   5  10      104.96      101.02      5.59 o 
   7   5  10      880.00      923.12      9.15 o 
   8   5  10      282.22      260.20     10.21 o 
   9   5  10        1.25       -3.41      4.56 o 
  10   5  10       50.26       46.06     14.73 o 
   0   6  10      973.49      977.41     14.12 o 
   1   6  10      633.40      636.91      7.50 o 
   2   6  10      117.85      110.55      2.45 o 
   3   6  10      455.43      409.23      5.59 o 
   4   6  10        4.24        3.49      2.16 o 
   5   6  10     2112.16     2135.93     42.78 o 
   6   6  10        4.53       -2.58      2.58 o 
   7   6  10       67.55       68.65      5.60 o 
   8   6  10        4.38        1.34      4.11 o 
   9   6  10       35.35       33.55      7.65 o 
   1   7  10     1385.00     1400.25      9.78 o 
   2   7  10      145.41      131.03      2.47 o 
   3   7  10      223.78      205.10      4.03 o 
   4   7  10      273.37      300.52      5.70 o 
   5   7  10        3.42       -3.61      3.61 o 
   6   7  10       97.33       95.21      5.39 o 
   7   7  10        5.24        3.16      7.76 o 
   8   7  10       18.05       21.87      8.07 o 
   0   8  10       23.63       16.96      3.24 o 
   1   8  10      259.63      245.18      2.75 o 
   2   8  10      162.85      148.76      2.89 o 
   3   8  10      372.32      378.20      4.88 o 
   4   8  10       44.34       41.31      4.82 o 
   5   8  10        0.06       -2.93      3.84 o 
   6   8  10        3.82       -3.52      3.52 o 
   7   8  10       59.09       61.02      7.61 o 
   8   8  10        6.41        9.37     10.50 o 
   1   9  10        8.70        5.88      3.37 o 
   2   9  10       58.20       61.60      3.09 o 
   3   9  10      528.98      588.08      6.80 o 
   4   9  10      188.41      174.36      5.44 o 
   5   9  10       41.05       36.07      5.94 o 
   6   9  10       11.91       -0.88      2.33 o 
   7   9  10       16.75       11.59      8.98 o 
   0  10  10        0.07       -3.13      3.13 o 
   1  10  10      291.76      301.33      5.78 o 
   2  10  10        7.02        3.74      2.48 o 
   3  10  10      108.27      102.62      3.64 o 
   4  10  10       11.08       -0.20      2.41 o 
   5  10  10       92.64       77.92      7.98 o 
   6  10  10       98.24      104.72      8.86 o 
   1  11  10      248.64      251.85      4.59 o 
   2  11  10      196.20      190.12      5.06 o 
   3  11  10        0.43       -2.34      2.72 o 
   4  11  10       33.40       37.52      5.56 o 
   0  12  10        0.69       -1.24      2.37 o 
   1  12  10       88.00       79.22      5.04 o 
   1   1  11      249.49      272.02      3.07 o 
   2   1  11     1053.13     1065.71     10.04 o 
   3   1  11     2270.04     2309.51     11.34 o 
   4   1  11      671.98      710.03      6.54 o 
   5   1  11        0.97       -0.56      0.76 o 
   6   1  11       42.58       26.55      2.12 o 
   7   1  11      663.97      679.80      9.34 o 
   8   1  11      272.10      281.47      5.99 o 
   9   1  11       40.10       42.02      4.96 o 
  10   1  11       81.16      110.69      6.15 o 
   0   2  11       29.90       13.35      1.70 o 
   1   2  11     1026.93     1035.99      5.81 o 
   2   2  11       20.21       33.19      2.07 o 
   3   2  11      251.59      278.94      3.49 o 
   4   2  11      182.50      180.98      2.93 o 
   5   2  11       10.75        8.84      2.14 o 
   6   2  11       22.78       19.94      2.61 o 
   7   2  11      118.09      118.47      3.59 o 
   8   2  11      154.97      159.71      3.87 o 
   9   2  11      139.40      150.84      5.39 o 
  10   2  11       17.23       14.20      6.73 o 
   1   3  11       61.06       49.44      2.22 o 
   2   3  11     1092.71     1092.78     10.53 o 
   3   3  11      410.33      392.06      2.93 o 
   4   3  11      431.54      430.75      4.58 o 
   5   3  11        6.63        3.14      2.73 o 
   6   3  11       13.90       11.08      3.21 o 
   7   3  11      706.29      759.19      9.36 o 
   8   3  11      415.29      434.84      8.21 o 
   9   3  11        1.13        2.44      6.58 o 
  10   3  11        0.26        0.86      6.93 o 
   0   4  11      136.49      165.49      3.28 o 
   1   4  11      142.76      172.85      2.07 o 
   2   4  11      345.64      339.65      3.74 o 
   3   4  11     1080.90     1043.93     13.62 o 
   4   4  11        4.79       -0.66      1.44 o 
   5   4  11     1324.20     1297.52     30.83 o 
   6   4  11      577.09      534.10     18.21 o 
   7   4  11       22.53        7.07      4.44 o 
   8   4  11       80.40       71.87      5.14 o 
   9   4  11        4.40        0.04      4.91 o 
  10   4  11       18.75       18.49      8.84 o 
   1   5  11      190.72      192.41      3.35 o 
   2   5  11      977.01      991.02     10.32 o 
   3   5  11      434.29      450.74      6.84 o 
   4   5  11      268.44      289.21      7.82 o 
   5   5  11      208.98      212.72      8.13 o 
   6   5  11       86.84      106.37     10.29 o 
   7   5  11       17.28        9.77      3.91 o 
   8   5  11       46.08       51.27      5.07 o 
   9   5  11       15.07       16.82      6.12 o 
   0   6  11     1420.59     1422.18     21.25 o 
   1   6  11      130.91      110.50      2.29 o 
   2   6  11       25.62       22.67      1.97 o 
   3   6  11      530.46      520.73      5.69 o 
   4   6  11       54.02       53.54      4.36 o 
   5   6  11      213.01      240.44      8.34 o 
   6   6  11       51.77       48.88      5.00 o 
   7   6  11       73.86       81.79      5.47 o 
   8   6  11       45.46       44.71      6.32 o 
   9   6  11        8.87        5.65     15.85 o 
   1   7  11      394.47      409.39      5.31 o 
   2   7  11       47.86       45.07      2.20 o 
   3   7  11       19.45       21.39      3.35 o 
   4   7  11      420.49      427.65      6.35 o 
   5   7  11      110.43      128.66      6.10 o 
   6   7  11      251.80      224.93      5.96 o 
   7   7  11       37.31       40.28      5.88 o 
   8   7  11       16.29       20.90      7.46 o 
   0   8  11      839.54      862.86      9.17 o 
   1   8  11      231.78      237.16      3.21 o 
   2   8  11       34.44       27.99      2.68 o 
   3   8  11        0.36       -2.17      2.17 o 
   4   8  11       96.25       81.76      4.79 o 
   5   8  11        4.37       -2.53      2.53 o 
   6   8  11      115.60      115.29      6.01 o 
   7   8  11        1.19        0.05      2.67 o 
   1   9  11      215.74      228.67      3.59 o 
   2   9  11       89.71       95.34      3.15 o 
   3   9  11      104.64      114.77      5.26 o 
   4   9  11       50.64       38.85      5.71 o 
   5   9  11        9.37       -1.23      1.23 o 
   6   9  11        8.17       12.12      7.83 o 
   7   9  11       32.80       33.85     11.31 o 
   0  10  11      128.71      129.40      5.51 o 
   1  10  11        5.56        1.12      2.57 o 
   2  10  11       46.32       48.23      3.67 o 
   3  10  11      160.70      150.19      4.90 o 
   4  10  11      281.71      320.44      6.94 o 
   5  10  11       42.75       45.11      6.46 o 
   1  11  11        0.56       -5.10      5.18 o 
   2  11  11        7.43       11.87      4.49 o 
   3  11  11       10.44       -3.39      3.63 o 
   4  11  11        7.15        5.22      8.83 o 
   0   0  12     1648.30     1705.51      8.09 o 
   1   0  12     4658.79     4644.04     29.43 o 
   2   0  12     6110.58     6324.03     48.04 o 
   3   0  12     1972.48     1990.19     15.49 o 
   4   0  12       24.20       38.92      3.34 o 
   5   0  12        7.42        7.46      3.39 o 
   6   0  12        6.10        6.76      3.34 o 
   7   0  12      575.41      560.10     13.33 o 
   8   0  12      243.83      228.74     11.88 o 
   9   0  12      358.57      354.23     13.71 o 
  10   0  12        2.45       10.82     15.00 o 
   1   1  12     1359.62     1320.76      9.14 o 
   2   1  12      717.29      728.24      4.67 o 
   3   1  12       32.17       36.57      2.22 o 
   4   1  12     1590.58     1547.17     15.34 o 
   5   1  12       20.57       23.18      2.27 o 
   6   1  12      239.81      232.52      3.83 o 
   7   1  12       77.73       90.35      3.57 o 
   8   1  12      142.58      115.78      5.06 o 
   9   1  12       21.39       37.10      6.30 o 
  10   1  12      150.62      190.18      7.37 o 
   0   2  12     1183.68     1227.43     15.28 o 
   1   2  12      475.78      497.26      5.39 o 
   2   2  12     1342.86     1326.66      7.61 o 
   3   2  12     1066.04     1035.26      8.14 o 
   4   2  12      102.13      109.01      2.45 o 
   5   2  12     3378.53     3476.45     26.28 o 
   6   2  12       46.02       44.94      3.02 o 
   7   2  12       71.77       84.49      3.23 o 
   8   2  12      202.11      216.86      4.50 o 
   9   2  12      305.38      353.93      7.08 o 
  10   2  12        1.72        9.52      8.08 o 
   1   3  12      260.85      218.77      2.70 o 
   2   3  12       88.42       74.22      1.76 o 
   3   3  12      591.09      573.01      5.55 o 
   4   3  12     1158.55     1208.48     10.62 o 
   5   3  12      311.37      300.68      7.31 o 
   6   3  12     1007.82     1034.87     14.59 o 
   7   3  12      532.86      572.57     16.48 o 
   8   3  12       39.87       29.09      6.36 o 
   9   3  12        7.12       -0.99      4.02 o 
  10   3  12       52.09       61.23      9.17 o 
   0   4  12      169.99      150.86      3.46 o 
   1   4  12     1669.07     1631.64     17.96 o 
   2   4  12      967.11     1020.04      8.35 o 
   3   4  12        0.88       -0.65      0.80 o 
   4   4  12      196.31      194.79      2.95 o 
   5   4  12     1136.50     1136.73     13.97 o 
   6   4  12      134.69      127.78      5.37 o 
   7   4  12      102.63       84.64      5.74 o 
   8   4  12      218.44      207.64      5.24 o 
   9   4  12        2.80       -2.45      2.73 o 
   1   5  12      418.67      403.82      3.58 o 
   2   5  12       67.95       60.26      1.92 o 
   3   5  12     1841.64     1883.41     20.88 o 
   4   5  12      264.20      251.79      6.87 o 
   5   5  12        5.81       -2.25      2.25 o 
   6   5  12       29.17       13.75      6.17 o 
   7   5  12        9.94       -0.33      4.65 o 
   8   5  12       57.60       62.68      7.06 o 
   9   5  12       18.74       19.26      7.68 o 
   0   6  12      338.44      341.75      4.87 o 
   1   6  12      134.55      140.50      2.40 o 
   2   6  12      638.64      683.41      7.48 o 
   3   6  12      296.35      286.06      4.02 o 
   4   6  12       62.19       47.74      4.64 o 
   5   6  12      583.57      609.20      9.23 o 
   6   6  12       16.03       13.58      6.10 o 
   7   6  12      252.39      242.12      6.57 o 
   8   6  12      169.27      194.10      6.78 o 
   9   6  12       35.78       24.60     14.90 o 
   1   7  12       65.35       61.52      2.05 o 
   2   7  12       23.36       15.01      2.23 o 
   3   7  12      665.85      677.26     10.42 o 
   4   7  12       23.70       24.69      4.88 o 
   5   7  12       52.44       45.89      4.91 o 
   6   7  12        0.37       -5.99      5.99 o 
   7   7  12      836.73      926.98     10.36 o 
   8   7  12        4.44       -4.61      9.59 o 
   0   8  12       28.03       12.88      3.67 o 
   1   8  12       33.00       31.27      2.62 o 
   2   8  12      156.86      170.02      3.34 o 
   3   8  12        2.64       -0.44      1.91 o 
   4   8  12       16.16       14.69      5.13 o 
   5   8  12       55.53       63.25      7.46 o 
   6   8  12       61.95       45.55      5.97 o 
   7   8  12        9.07        8.31      9.56 o 
   1   9  12      450.75      485.60      5.79 o 
   2   9  12        4.35        1.06      1.53 o 
   3   9  12      220.07      228.67      4.85 o 
   4   9  12       40.50       32.13      5.65 o 
   5   9  12        0.75       -3.01      3.01 o 
   6   9  12      116.51      123.36      6.63 o 
   0  10  12        5.36       -2.43      8.27 o 
   1  10  12       98.01      100.53      3.54 o 
   2  10  12       27.63       21.65      4.71 o 
   3  10  12      233.98      257.53      7.36 o 
   4  10  12        2.25       -2.30      3.50 o 
   5  10  12        1.24       -5.88      5.88 o 
   1  11  12        6.45        0.77      1.99 o 
   2  11  12        0.71        1.59      4.91 o 
   3  11  12      160.54      176.62     12.56 o 
   1   1  13       86.05      110.49      2.42 o 
   2   1  13       59.57       58.35      1.58 o 
   3   1  13      557.28      579.95      6.55 o 
   4   1  13      241.44      240.25      3.53 o 
   5   1  13        1.73       -0.25      1.70 o 
   6   1  13        2.92       -1.68      1.68 o 
   7   1  13      515.18      548.81     10.56 o 
   8   1  13        3.88       -3.47      3.89 o 
   9   1  13        8.98       10.90      5.67 o 
  10   1  13       44.86       55.77      7.66 o 
   0   2  13      175.48      193.83      5.30 o 
   1   2  13      478.78      481.29      3.09 o 
   2   2  13        7.78        5.83      1.61 o 
   3   2  13      464.55      481.33      4.06 o 
   4   2  13      129.37      131.50      3.26 o 
   5   2  13        3.59        7.13      2.30 o 
   6   2  13        0.92       -0.45      2.28 o 
   7   2  13      123.58      117.84      4.06 o 
   8   2  13       66.10       69.63      4.38 o 
   9   2  13       77.21       70.03      8.36 o 
  10   2  13       30.24       42.52      9.01 o 
   1   3  13       45.87       37.83      1.81 o 
   2   3  13      463.55      461.49      5.78 o 
   3   3  13      467.40      439.79      4.04 o 
   4   3  13       47.95       41.10      2.40 o 
   5   3  13       66.74       62.85      3.89 o 
   6   3  13        2.31       -0.12      2.01 o 
   7   3  13        9.10        9.20      3.92 o 
   8   3  13       27.03       26.41      6.29 o 
   9   3  13       31.99       34.85      7.48 o 
   0   4  13      893.74      918.02     17.84 o 
   1   4  13       27.75       20.87      1.99 o 
   2   4  13      290.64      297.21      5.33 o 
   3   4  13        6.82        1.05      1.45 o 
   4   4  13        5.53        0.94      1.36 o 
   5   4  13     1028.79     1033.05      8.20 o 
   6   4  13        4.32       -1.28      2.91 o 
   7   4  13       17.23        5.89      4.82 o 
   8   4  13        2.31        2.06      3.13 o 
   9   4  13       31.19       35.33      7.54 o 
   1   5  13       48.36       44.14      2.76 o 
   2   5  13      299.28      292.38      3.31 o 
   3   5  13      114.26      104.38      2.65 o 
   4   5  13      107.24       85.76      2.71 o 
   5   5  13       75.09       70.19      4.68 o 
   6   5  13        4.72       -2.38      2.38 o 
   7   5  13       81.10       71.55      5.40 o 
   8   5  13      317.30      358.63      7.34 o 
   9   5  13       13.86        9.16     14.25 o 
   0   6  13      274.14      308.97      6.11 o 
   1   6  13       41.85       35.62      2.33 o 
   2   6  13        1.73       -1.55      1.55 o 
   3   6  13      144.56      126.72      2.71 o 
   4   6  13       88.59       83.01      3.97 o 
   5   6  13      349.95      352.48     10.23 o 
   6   6  13      593.14      686.92     18.66 o 
   7   6  13        8.48       -0.96      2.80 o 
   8   6  13        1.16        0.19      7.09 o 
   1   7  13      397.14      388.88      3.33 o 
   2   7  13      146.59      129.33      2.81 o 
   3   7  13       20.23       16.90      3.30 o 
   4   7  13       47.58       55.89      4.46 o 
   5   7  13       64.72       59.14      5.99 o 
   6   7  13       68.61       66.81      7.42 o 
   7   7  13       32.09       40.53      7.01 o 
   8   7  13       42.61       28.99     17.12 o 
   0   8  13      500.68      512.79      6.61 o 
   1   8  13      316.91      309.70      3.99 o 
   2   8  13       48.06       32.72      3.17 o 
   3   8  13      174.54      167.37      3.79 o 
   4   8  13      708.71      776.05      7.56 o 
   5   8  13        2.04       -5.12      5.12 o 
   6   8  13       21.63       22.51      8.14 o 
   7   8  13        9.15       -4.53     14.79 o 
   1   9  13        0.52        7.19      3.12 o 
   2   9  13      146.21      139.17      3.84 o 
   3   9  13      210.56      200.85      4.66 o 
   4   9  13       17.95       12.06      6.27 o 
   5   9  13        2.96       -4.13      4.13 o 
   6   9  13        2.73       -0.01      4.83 o 
   0  10  13      103.26      113.13      5.88 o 
   1  10  13        4.78        1.99      2.20 o 
   2  10  13       67.39       67.20      3.94 o 
   3  10  13        2.41       -0.47      3.14 o 
   4  10  13      102.20      124.06      5.79 o 
   1  11  13      112.98      103.66      5.47 o 
   2  11  13       12.08        5.86      2.56 o 
   0   0  14     4278.43     4083.87     51.41 o 
   1   0  14     3425.45     3369.32     27.39 o 
   2   0  14        4.29        2.82      2.15 o 
   3   0  14      647.71      676.07     18.48 o 
   4   0  14     1060.71     1060.58      9.37 o 
   5   0  14      302.00      280.83      5.97 o 
   6   0  14      835.09      882.56     20.41 o 
   7   0  14       63.68       99.22      8.49 o 
   8   0  14      223.22      251.95     10.83 o 
   9   0  14        0.04        7.22      8.53 o 
   1   1  14     2595.23     2610.04     16.85 o 
   2   1  14     1038.94     1036.70      8.10 o 
   3   1  14       89.28       80.09      3.69 o 
   4   1  14       15.62       13.74      2.57 o 
   5   1  14      111.22      105.37      3.22 o 
   6   1  14      142.87      132.15      3.61 o 
   7   1  14      821.53      900.07     13.69 o 
   8   1  14      375.10      417.83      9.17 o 
   9   1  14      202.66      228.97      9.05 o 
   0   2  14      600.11      583.68      6.67 o 
   1   2  14        0.04        0.87      1.72 o 
   2   2  14      200.13      208.92      2.42 o 
   3   2  14       33.05       33.41      2.06 o 
   4   2  14       18.86       13.50      2.93 o 
   5   2  14     1543.84     1551.74      9.79 o 
   6   2  14     1130.83     1223.65     19.20 o 
   7   2  14      127.23      157.44      4.18 o 
   8   2  14        0.04       -0.65      3.03 o 
   9   2  14       26.25       28.37      8.53 o 
   1   3  14      201.48      183.05      2.54 o 
   2   3  14      415.21      391.74      3.10 o 
   3   3  14       30.09       32.71      2.36 o 
   4   3  14      684.85      695.53      9.27 o 
   5   3  14      247.04      239.93      3.98 o 
   6   3  14      272.08      289.09      4.87 o 
   7   3  14      296.50      289.87     17.29 o 
   8   3  14      204.80      208.28      7.70 o 
   9   3  14        5.54       -2.67      3.80 o 
   0   4  14     1992.24     2022.96     31.48 o 
   1   4  14     1086.40     1059.27      5.94 o 
   2   4  14        5.99        0.04      0.75 o 
   3   4  14      814.82      784.69      9.55 o 
   4   4  14       16.93       17.25      2.47 o 
   5   4  14        2.84        3.20      2.23 o 
   6   4  14      429.22      448.20      6.91 o 
   7   4  14       26.95       17.21      4.70 o 
   8   4  14        0.14       -0.86      1.35 o 
   9   4  14        0.31       -4.89      8.02 o 
   1   5  14      211.54      207.99      3.39 o 
   2   5  14     1483.02     1459.76     14.51 o 
   3   5  14      175.51      173.64      6.18 o 
   4   5  14      280.11      285.61      6.40 o 
   5   5  14       44.86       47.70      4.77 o 
   6   5  14        7.02       -0.61      1.19 o 
   7   5  14        1.65       -3.53      3.53 o 
   8   5  14        0.62        0.16      2.14 o 
   0   6  14      363.15      317.42      5.93 o 
   1   6  14      105.43       86.84      3.40 o 
   2   6  14      369.95      362.06      8.91 o 
   3   6  14       48.00       44.00      2.75 o 
   4   6  14      117.97      128.46      3.55 o 
   5   6  14      303.14      326.99      6.46 o 
   6   6  14        2.45        7.32      6.00 o 
   7   6  14        9.06        8.86      5.97 o 
   8   6  14        5.86        6.17     15.54 o 
   1   7  14       39.26       29.16      3.08 o 
   2   7  14        1.19       -2.19      2.19 o 
   3   7  14      180.52      203.33      3.82 o 
   4   7  14      239.75      270.11      4.52 o 
   5   7  14        0.24       -3.06      3.06 o 
   6   7  14       63.92       58.67      7.12 o 
   7   7  14       52.84       43.58      8.62 o 
   0   8  14      132.47      131.06      5.56 o 
   1   8  14      195.08      198.86      3.63 o 
   2   8  14      119.58      105.16      3.28 o 
   3   8  14      100.44      111.68      4.36 o 
   4   8  14       36.59       38.82      4.14 o 
   5   8  14       37.52       29.12      5.69 o 
   6   8  14       57.29       48.27      9.60 o 
   1   9  14      479.06      521.66      5.97 o 
   2   9  14      390.59      406.03      7.55 o 
   3   9  14       33.94       33.64      4.99 o 
   4   9  14        0.00       -3.37      3.37 o 
   5   9  14        1.87       -4.59      4.59 o 
   0  10  14      166.88      163.85      6.21 o 
   1  10  14       35.97       31.53      4.30 o 
   2  10  14        6.14        1.02      2.00 o 
   3  10  14        0.04       -5.16      5.16 o 
   4  10  14       26.15       29.95      8.18 o 
   1   1  15     2182.85     2202.08     10.59 o 
   2   1  15      861.87      865.21      8.40 o 
   3   1  15      749.78      755.70      5.13 o 
   4   1  15        8.55        6.26      3.12 o 
   5   1  15        0.14       -1.75      1.75 o 
   6   1  15       49.65       57.15      3.72 o 
   7   1  15      606.28      641.99     20.13 o 
   8   1  15      327.50      388.07      8.48 o 
   9   1  15      254.53      302.72      8.22 o 
   0   2  15       10.60        5.62      2.64 o 
   1   2  15       31.07       28.41      1.88 o 
   2   2  15        1.01       -1.29      1.44 o 
   3   2  15      616.43      623.15      4.14 o 
   4   2  15      141.07      150.37      3.56 o 
   5   2  15      160.62      149.34      4.71 o 
   6   2  15      159.07      182.74      6.31 o 
   7   2  15      226.56      201.24      4.70 o 
   8   2  15       58.26       56.62      5.26 o 
   9   2  15      118.85      139.28     17.57 o 
   1   3  15       30.98       29.86      2.10 o 
   2   3  15        5.56        1.10      1.20 o 
   3   3  15     2165.29     2165.20     33.54 o 
   4   3  15      592.99      574.83     17.84 o 
   5   3  15       43.78       34.25      3.98 o 
   6   3  15      457.01      487.90      5.18 o 
   7   3  15       41.44       38.70      3.53 o 
   8   3  15        7.21       10.41      6.46 o 
   9   3  15       11.13       11.60     11.30 o 
   0   4  15        8.51       20.00      3.35 o 
   1   4  15     1144.29     1091.13      7.66 o 
   2   4  15        8.83        5.83      2.25 o 
   3   4  15       51.57       64.74      2.90 o 
   4   4  15      802.20      853.88     15.34 o 
   5   4  15      254.15      248.35      4.53 o 
   6   4  15       16.86       14.57      4.36 o 
   7   4  15       49.98       44.66      5.19 o 
   8   4  15        0.17       -2.64      2.64 o 
   1   5  15      206.78      181.66      3.76 o 
   2   5  15        4.81        6.44      2.79 o 
   3   5  15        9.83        0.36      1.38 o 
   4   5  15      218.79      218.87      6.47 o 
   5   5  15       94.34       88.52      4.09 o 
   6   5  15        2.50       -1.87      1.87 o 
   7   5  15       64.45       61.15      5.24 o 
   8   5  15        2.21       -3.02      6.03 o 
   0   6  15      262.19      239.14      4.79 o 
   1   6  15      173.60      166.63      3.39 o 
   2   6  15        7.93        6.69      3.28 o 
   3   6  15        4.40       -0.48      1.75 o 
   4   6  15        1.98       -0.54      1.59 o 
   5   6  15      339.66      366.66      8.09 o 
   6   6  15      115.31      124.67      6.18 o 
   7   6  15       56.01       50.80      6.11 o 
   1   7  15      142.14      132.84      4.22 o 
   2   7  15       12.07       14.13      3.19 o 
   3   7  15        5.12        6.57      3.97 o 
   4   7  15        0.31       -2.58      2.58 o 
   5   7  15       10.03        0.15      2.05 o 
   6   7  15       47.76       49.63      6.68 o 
   7   7  15       61.59       69.73     10.19 o 
   0   8  15      296.50      290.26      9.72 o 
   1   8  15      328.26      355.79      5.19 o 
   2   8  15       57.14       50.20      4.18 o 
   3   8  15       90.32       96.06      3.82 o 
   4   8  15        1.14       -1.94      3.23 o 
   5   8  15       13.97        0.27      2.45 o 
   6   8  15        2.98       -6.29      6.43 o 
   1   9  15       49.53       47.26      5.14 o 
   2   9  15       73.75       74.65      5.55 o 
   3   9  15        5.75        0.02      0.49 o 
   4   9  15       38.76       36.45      5.82 o 
   5   9  15       19.49       21.70      6.76 o 
   0  10  15        6.05       -5.69      5.69 o 
   1  10  15       19.39       17.44      5.57 o 
   2  10  15        3.25       -2.02      5.19 o 
   3  10  15        1.19       -4.49      7.00 o 
   0   0  16     2209.08     2213.30     30.35 o 
   1   0  16      735.05      747.05      7.49 o 
   2   0  16      516.75      527.97      7.94 o 
   3   0  16      652.81      627.37      7.87 o 
   4   0  16      942.92      913.43      9.34 o 
   5   0  16      213.94      214.33      6.09 o 
   6   0  16       19.38        7.68      5.65 o 
   7   0  16       97.61       98.58      8.06 o 
   8   0  16       12.19       11.27      9.41 o 
   9   0  16       13.88       -1.48      6.06 o 
   1   1  16      839.40      839.03      8.21 o 
   2   1  16     1798.44     1776.91     14.93 o 
   3   1  16      183.05      184.79      3.30 o 
   4   1  16      745.63      738.89      6.31 o 
   5   1  16        2.23       -1.65      1.65 o 
   6   1  16      105.96       93.57      4.19 o 
   7   1  16        2.49        1.27      2.60 o 
   8   1  16       21.82       21.04      6.33 o 
   9   1  16        3.27        4.96      7.92 o 
   0   2  16      126.14      120.31      3.52 o 
   1   2  16       45.75       50.31      2.05 o 
   2   2  16      762.74      774.08      8.93 o 
   3   2  16      369.84      372.77      3.55 o 
   4   2  16       29.01       34.47      2.99 o 
   5   2  16      158.94      145.19      4.59 o 
   6   2  16     1160.67     1169.88     18.30 o 
   7   2  16        0.05       -4.20      4.55 o 
   8   2  16      120.39       89.74      5.30 o 
   9   2  16       53.85       58.93     11.82 o 
   1   3  16      413.23      392.50      5.79 o 
   2   3  16       75.27       72.91      2.25 o 
   3   3  16      151.01      153.01      2.79 o 
   4   3  16      738.52      733.08     18.44 o 
   5   3  16      137.96      139.82      4.08 o 
   6   3  16       26.03       14.30      4.43 o 
   7   3  16        6.98        2.30      3.48 o 
   8   3  16      185.54      193.52      5.69 o 
   0   4  16     2447.38     2403.12     21.09 o 
   1   4  16        9.26        9.29      2.42 o 
   2   4  16      119.45      109.98      2.60 o 
   3   4  16      901.81      891.20     20.42 o 
   4   4  16      101.31      109.67      3.06 o 
   5   4  16       60.27       33.32      4.42 o 
   6   4  16        0.60       -2.69      2.69 o 
   7   4  16       15.85       15.96      4.68 o 
   8   4  16        6.40        0.62      1.90 o 
   1   5  16      351.34      348.06      4.55 o 
   2   5  16      972.18      939.35      7.13 o 
   3   5  16        0.51       -1.14      1.72 o 
   4   5  16       42.79       42.03      2.94 o 
   5   5  16      139.66      140.57      4.63 o 
   6   5  16       14.32        8.96      4.38 o 
   7   5  16       15.69       20.92      4.95 o 
   8   5  16       10.15        2.62     14.11 o 
   0   6  16      734.87      692.02      7.16 o 
   1   6  16        4.53        0.22      2.06 o 
   2   6  16       27.42       25.69      3.55 o 
   3   6  16      158.79      150.51      3.57 o 
   4   6  16       39.18       34.36      3.93 o 
   5   6  16       57.30       60.13      5.03 o 
   6   6  16      297.51      332.30      7.88 o 
   7   6  16        1.65       -6.31      6.31 o 
   1   7  16       23.75       29.26      3.99 o 
   2   7  16        9.37        2.40      1.85 o 
   3   7  16       22.48       16.96      3.94 o 
   4   7  16      274.00      295.54      4.65 o 
   5   7  16       14.36        9.43      4.71 o 
   6   7  16       54.57       48.69      5.97 o 
   0   8  16       94.07      104.22      7.44 o 
   1   8  16        7.28        0.57      1.63 o 
   2   8  16        2.00       -0.55      2.65 o 
   3   8  16      174.99      177.56      4.19 o 
   4   8  16        4.56       -1.69      3.27 o 
   5   8  16       61.75       59.57      5.18 o 
   1   9  16      100.80       91.14      5.37 o 
   2   9  16      253.82      285.56     10.67 o 
   3   9  16       10.03        9.65      5.47 o 
   4   9  16       23.17       24.08      6.91 o 
   0  10  16      166.99      166.41     16.94 o 
   1  10  16        5.46       -4.47      5.99 o 
   1   1  17       94.43      112.98      2.30 o 
   2   1  17      107.02      112.72      3.62 o 
   3   1  17       25.77       27.39      2.80 o 
   4   1  17       35.48       26.39      3.38 o 
   5   1  17       77.98       77.20      3.76 o 
   6   1  17        9.63        5.29      4.35 o 
   7   1  17        8.82       -2.22      2.76 o 
   8   1  17        2.64       -2.13      3.49 o 
   0   2  17      975.27      953.89     15.12 o 
   1   2  17       55.51       52.93      2.16 o 
   2   2  17      695.23      659.96      8.45 o 
   3   2  17      166.79      171.87      3.26 o 
   4   2  17       25.24       23.35      3.15 o 
   5   2  17        0.86       -2.84      2.84 o 
   6   2  17        1.10       -2.41      2.41 o 
   7   2  17        1.99       -0.29      1.57 o 
   8   2  17        0.19       -3.31      3.43 o 
   1   3  17       85.19       74.42      2.58 o 
   2   3  17        1.82       -0.21      1.85 o 
   3   3  17      244.76      249.85      3.24 o 
   4   3  17        0.14       -1.96      1.96 o 
   5   3  17        7.56        0.66      2.12 o 
   6   3  17        4.74        0.40      1.82 o 
   7   3  17       53.35       65.24      5.33 o 
   8   3  17       14.23        7.11      7.79 o 
   0   4  17       31.54       21.58      3.91 o 
   1   4  17      134.44      151.29      2.86 o 
   2   4  17      243.05      200.37      3.06 o 
   3   4  17       93.06       84.74      2.90 o 
   4   4  17        0.24       -2.29      3.47 o 
   5   4  17        9.29       10.92      4.60 o 
   6   4  17       28.10       26.39      6.55 o 
   7   4  17        0.01       -4.52      5.06 o 
   1   5  17        9.79        7.16      2.90 o 
   2   5  17       25.25       19.29      3.21 o 
   3   5  17       12.56        1.37      2.21 o 
   4   5  17      135.26      114.43      4.43 o 
   5   5  17       10.45       -1.35      4.68 o 
   6   5  17       22.99        1.94      4.26 o 
   7   5  17      131.81      153.75      7.26 o 
   0   6  17        0.95       -1.44      2.23 o 
   1   6  17        0.34       -1.68      1.68 o 
   2   6  17       54.13       42.33      3.82 o 
   3   6  17       21.59       10.54      3.92 o 
   4   6  17       11.81       11.17      4.74 o 
   5   6  17      223.69      255.29      7.60 o 
   6   6  17       15.68        3.15      5.18 o 
   1   7  17       59.59       61.74      4.12 o 
   2   7  17       11.71       12.69      3.87 o 
   3   7  17        6.79        5.48      5.49 o 
   4   7  17        0.23       -1.76      1.76 o 
   5   7  17       10.88        1.60      4.02 o 
   6   7  17       44.92       50.29      8.24 o 
   0   8  17      118.25      127.73      6.40 o 
   1   8  17      225.61      243.48      9.57 o 
   2   8  17       12.02        8.00      5.87 o 
   3   8  17       19.03       18.10      5.38 o 
   4   8  17       20.92       19.81      5.34 o 
   1   9  17       47.47       56.93      5.49 o 
   2   9  17       70.49       67.06      9.18 o 
   3   9  17        0.10       -6.76      6.76 o 
   0   0  18     2105.56     2107.47     31.76 o 
   1   0  18        0.33        2.20      3.25 o 
   2   0  18       85.60       80.50      4.70 o 
   3   0  18      733.24      756.42      9.12 o 
   4   0  18        0.81       -2.39      3.72 o 
   5   0  18       53.69       58.19      8.02 o 
   6   0  18      171.57      226.16     13.66 o 
   7   0  18      188.83      212.96     13.76 o 
   8   0  18       13.64       17.06     10.96 o 
   1   1  18     1624.91     1578.83     15.63 o 
   2   1  18        0.84        2.49      1.74 o 
   3   1  18      437.60      442.70      5.27 o 
   4   1  18      187.69      210.51      4.42 o 
   5   1  18        2.08       -2.65      2.65 o 
   6   1  18        2.47       -0.14      0.89 o 
   7   1  18        3.35       -5.09      5.09 o 
   8   1  18        0.02       -4.15      5.06 o 
   0   2  18      994.74     1031.32     13.78 o 
   1   2  18       13.45       11.15      2.37 o 
   2   2  18      110.04      109.90      2.73 o 
   3   2  18      257.54      246.46      3.52 o 
   4   2  18      371.70      365.82      4.51 o 
   5   2  18      388.75      396.40      6.31 o 
   6   2  18       57.97       57.37      5.01 o 
   7   2  18       36.58       31.77      5.64 o 
   8   2  18      104.02      139.49      9.82 o 
   1   3  18      107.97      102.40      2.68 o 
   2   3  18      184.98      189.93      3.13 o 
   3   3  18      168.80      184.64      3.08 o 
   4   3  18       41.68       37.98      4.08 o 
   5   3  18        0.02       -0.59      2.52 o 
   6   3  18       11.78       14.50      5.01 o 
   7   3  18       71.88       62.33      5.45 o 
   0   4  18       22.60       15.61      4.11 o 
   1   4  18      171.92      154.43      3.02 o 
   2   4  18      400.23      423.28      5.42 o 
   3   4  18      151.75      130.27      3.19 o 
   4   4  18      307.63      309.92      6.85 o 
   5   4  18       51.24       41.93      4.69 o 
   6   4  18      166.06      207.45      6.29 o 
   7   4  18       18.90       15.92      7.77 o 
   1   5  18       81.99       90.11      3.13 o 
   2   5  18       21.66       12.29      3.58 o 
   3   5  18       92.60       75.45      3.34 o 
   4   5  18      330.64      362.29     11.98 o 
   5   5  18        7.91       -4.52      4.52 o 
   6   5  18      211.13      235.97     13.47 o 
   0   6  18      889.03      876.83      8.34 o 
   1   6  18        6.28        0.22      0.86 o 
   2   6  18       53.84       50.21      3.80 o 
   3   6  18      194.03      211.22      8.20 o 
   4   6  18       13.64       10.29      5.25 o 
   5   6  18        4.81       -1.59      6.90 o 
   6   6  18       21.93       19.72      8.17 o 
   1   7  18        0.17       -1.97      1.97 o 
   2   7  18      424.16      446.30      6.99 o 
   3   7  18      205.12      228.31      8.38 o 
   4   7  18       35.93       43.52      5.42 o 
   5   7  18       27.65       21.97      7.85 o 
   0   8  18        1.20        0.59      6.76 o 
   1   8  18       23.40       23.30      4.79 o 
   2   8  18        1.07        0.32      2.47 o 
   3   8  18       41.39       36.39      8.04 o 
   4   8  18        8.24        7.93      8.38 o 
   1   9  18       41.80       42.46      8.70 o 
   1   1  19       65.39       81.28      2.53 o 
   2   1  19      930.96      925.30      9.53 o 
   3   1  19       17.34       13.52      3.63 o 
   4   1  19       72.89       75.36      3.77 o 
   5   1  19        9.43        2.70      2.33 o 
   6   1  19      167.31      170.99      5.27 o 
   7   1  19        0.59       -0.31      4.29 o 
   0   2  19       16.43       27.53      3.55 o 
   1   2  19       40.05       41.23      2.54 o 
   2   2  19        0.30       -0.76      1.95 o 
   3   2  19      203.40      202.50      3.43 o 
   4   2  19      201.82      179.94      4.21 o 
   5   2  19       25.96       16.64      4.76 o 
   6   2  19       24.41       13.92      5.38 o 
   7   2  19       22.26       26.11      6.52 o 
   1   3  19       57.12       54.88      2.88 o 
   2   3  19      588.13      607.85      8.22 o 
   3   3  19        1.29       -0.81      0.81 o 
   4   3  19       42.16       50.70      4.33 o 
   5   3  19       60.98       45.74      5.13 o 
   6   3  19        0.76       -1.59      1.59 o 
   7   3  19        5.89       -2.24      2.24 o 
   0   4  19      933.95      881.43      8.06 o 
   1   4  19       37.41       27.50      3.05 o 
   2   4  19       21.06       20.99      2.98 o 
   3   4  19       83.21       72.11      3.31 o 
   4   4  19       28.48       34.38      4.51 o 
   5   4  19        0.29       -0.70      5.25 o 
   6   4  19       86.17       94.48      7.00 o 
   1   5  19      188.72      166.29      3.39 o 
   2   5  19      145.99      139.61      3.80 o 
   3   5  19       30.92       33.22      3.49 o 
   4   5  19       12.62       11.02      3.90 o 
   5   5  19       15.87       12.46      6.00 o 
   6   5  19        3.28        8.38      7.51 o 
   0   6  19      135.49      108.22      4.86 o 
   1   6  19       23.22       14.22      3.71 o 
   2   6  19      111.18      100.44      4.08 o 
   3   6  19       28.22       24.00      4.47 o 
   4   6  19      143.01      132.36      5.67 o 
   5   6  19        1.82       -2.93      2.93 o 
   1   7  19        3.62        1.81      6.28 o 
   2   7  19       38.92       51.07      4.46 o 
   3   7  19       61.65       62.48      4.89 o 
   4   7  19       22.68       12.87      8.48 o 
   0   8  19      197.00      189.16      7.59 o 
   1   8  19       38.64       42.12      6.86 o 
   2   8  19        9.67        0.14      3.90 o 
   0   0  20       43.02       54.02      5.38 o 
   1   0  20       28.35       28.32      3.99 o 
   2   0  20       36.50       27.76      5.93 o 
   3   0  20       12.92        6.85      5.76 o 
   4   0  20        1.97        0.31      4.08 o 
   5   0  20       49.84       43.84      6.86 o 
   6   0  20       25.15       16.61     11.75 o 
   7   0  20      110.28      114.46     24.87 o 
   1   1  20      141.44      133.51      4.81 o 
   2   1  20        4.12       20.56      3.35 o 
   3   1  20        3.66       -1.24      1.24 o 
   4   1  20       18.56       17.36      4.08 o 
   5   1  20      111.92      125.76      4.27 o 
   6   1  20       29.48       34.65      5.26 o 
   7   1  20      176.92      218.38      7.03 o 
   0   2  20      141.45      129.15      3.90 o 
   1   2  20      413.45      428.20      4.05 o 
   2   2  20        1.53       -0.90      1.18 o 
   3   2  20       83.32       95.33      4.35 o 
   4   2  20        0.15       -0.18      0.80 o 
   5   2  20        7.53        6.03      4.28 o 
   6   2  20        4.88        0.40      1.68 o 
   1   3  20      116.89      117.38      2.95 o 
   2   3  20        6.21       10.49      3.04 o 
   3   3  20      153.92      159.43      3.33 o 
   4   3  20      127.95      129.15      5.71 o 
   5   3  20       61.36       74.42      5.45 o 
   6   3  20       27.14       26.26      5.65 o 
   0   4  20      165.75      173.50      4.80 o 
   1   4  20      107.12       87.92      3.43 o 
   2   4  20      328.94      317.77      3.90 o 
   3   4  20      109.71      100.96      3.63 o 
   4   4  20        0.97       -3.23      3.23 o 
   5   4  20      353.32      416.07     12.52 o 
   6   4  20        4.10       -0.32      5.28 o 
   1   5  20       24.99       18.44      3.63 o 
   2   5  20        2.32       -0.56      1.75 o 
   3   5  20       41.35       44.78      3.84 o 
   4   5  20      119.54      137.80      4.95 o 
   5   5  20       59.77       66.58      6.82 o 
   0   6  20       16.16       15.89      6.99 o 
   1   6  20       77.59       81.81      3.96 o 
   2   6  20      103.26      109.78      4.34 o 
   3   6  20      119.33      131.17      8.35 o 
   4   6  20       95.98      116.34      7.59 o 
   1   7  20      312.21      336.66      5.85 o 
   2   7  20        2.26       -2.38      4.42 o 
   3   7  20        1.81        1.24      4.59 o 
   1   1  21       41.98       40.83      3.31 o 
   2   1  21      199.24      194.22      4.47 o 
   3   1  21        2.13       -2.62      2.62 o 
   4   1  21      131.38      138.18      4.59 o 
   5   1  21       13.42        5.39      4.44 o 
   6   1  21       11.70        9.99      6.15 o 
   0   2  21      749.47      728.59      7.77 o 
   1   2  21        0.42        8.96      3.28 o 
   2   2  21        5.41        0.79      1.98 o 
   3   2  21        1.45       -0.85      1.66 o 
   4   2  21        4.83        6.43      4.23 o 
   5   2  21       26.68       26.63      5.44 o 
   6   2  21       16.58       14.71      5.42 o 
   1   3  21        5.12        3.69      3.37 o 
   2   3  21        0.24       -1.95      1.95 o 
   3   3  21        0.28       -2.03      2.03 o 
   4   3  21      139.77      137.56      9.22 o 
   5   3  21       14.83       10.71      5.67 o 
   0   4  21        3.38        7.12      5.15 o 
   1   4  21        3.29       -0.21      1.96 o 
   2   4  21      107.54      103.97      3.36 o 
   3   4  21       21.47       14.97      3.81 o 
   4   4  21       44.76       38.12      5.53 o 
   5   4  21        0.10       -2.04      2.79 o 
   1   5  21        6.25        0.45      1.38 o 
   2   5  21        1.48       -1.61      1.61 o 
   3   5  21        2.99       -2.06      2.09 o 
   4   5  21        2.16       -1.75      2.12 o 
   0   6  21       56.44       59.42     11.89 o 
   1   6  21       20.83       22.44      4.70 o 
   2   6  21       72.92       69.05      4.49 o 
   3   6  21       46.90       46.08      5.43 o 
   1   7  21        0.14        1.54      7.10 o 
   0   0  22      593.86      647.29     11.68 o 
   1   0  22       18.17       14.00      6.38 o 
   2   0  22       99.72       97.56      5.17 o 
   3   0  22       19.93       13.40      7.01 o 
   4   0  22       73.96       62.78      6.36 o 
   5   0  22      229.52      244.20      7.07 o 
   1   1  22       31.10       33.32      3.38 o 
   2   1  22      335.41      345.06      5.84 o 
   3   1  22        1.49       -3.70      3.70 o 
   4   1  22      242.63      248.73      5.18 o 
   5   1  22       14.18        9.75      6.04 o 
   0   2  22      712.54      690.37     14.14 o 
   1   2  22      181.87      189.61      4.55 o 
   2   2  22       16.75       10.41      3.79 o 
   3   2  22       22.58       10.93      4.62 o 
   4   2  22       62.41       59.05      4.75 o 
   5   2  22        2.77        1.15      3.15 o 
   1   3  22       66.19       65.11      3.49 o 
   2   3  22      318.79      312.66      4.73 o 
   3   3  22        0.01       -2.72      2.72 o 
   4   3  22       58.97       65.32      5.52 o 
   0   4  22      234.97      230.19      7.32 o 
   1   4  22       17.39       11.63      3.82 o 
   2   4  22      305.41      288.96      4.12 o 
   3   4  22        4.38       -2.62      2.62 o 
   4   4  22        5.64        2.00      5.86 o 
   1   5  22        6.48        7.35      4.62 o 
   2   5  22       12.78        2.00      2.54 o 
   3   5  22        4.46       -0.30      2.76 o 
   0   6  22      218.04      244.60     13.67 o 
   1   6  22      155.96      177.37      5.48 o 
   1   1  23       68.26       68.72      3.84 o 
   2   1  23       24.74       29.78      4.57 o 
   3   1  23       19.69       15.49      5.09 o 
   4   1  23       74.60       69.92      5.13 o 
   0   2  23        0.04       18.09      6.52 o 
   1   2  23        0.03        3.38      4.72 o 
   2   2  23       61.68       59.78      5.45 o 
   3   2  23        4.30       -0.13      3.08 o 
   4   2  23        1.07       -0.13      5.15 o 
   1   3  23       20.86       17.61      4.46 o 
   2   3  23        0.84        3.77      4.47 o 
   3   3  23       62.67       67.52      5.82 o 
   0   4  23       14.96        8.30      6.28 o 
   1   4  23       14.35       12.38      4.32 o 
   2   4  23        1.84       -1.92      3.54 o 
   0   0  24       28.50       44.65      9.65 o 
   1   0  24        2.86       -1.00      6.13 o 
   2   0  24       37.07       36.86      6.09 o 
   3   0  24      179.15      193.24     10.69 o 
   1   1  24      149.71      147.73      5.95 o 
   2   1  24        4.03        2.02      4.34 o 
   0   2  24      485.06      513.60     11.98 o 
   1   2  24       16.76       14.26      4.39 o 
   2   2  24       27.09       31.32      5.99 o 
   1   3  24      156.33      156.91      5.15 o 
                                                 
